# Supplementary material for: Bridging Genotype to Phenotype in KMT5B-Related Syndrome: Evidence from RNA-Seq, 18FDG-PET, Clinical Deep Phenotyping in Two New Cases, and a Literature Review
Source: Genes (Basel). 2025 Oct 9;16(10):1174. doi: 10.3390/genes16101174 (PMC12562829; doi:10.3390/genes16101174)
Supplement: Supplementary file 1 [file genes-16-01174-s001.zip]

Archive with 6 entries (6 files):
- Supplementary table 1.xlsx
- __MACOSX/._Supplementary table 1.xlsx
- Supplementary_ Table 3 (down-expression).xlsx
- __MACOSX/._Supplementary_ Table 3 (down-expression).xlsx
- Supplementary_ Table 2 (over-expression).xlsx
- __MACOSX/._Supplementary_ Table 2 (over-expression).xlsx
