# Supplementary material for: Bridging Genotype to Phenotype in KMT5B-Related Syndrome: Evidence from RNA-Seq, 18FDG-PET, Clinical Deep Phenotyping in Two New Cases, and a Literature Review
Source: Genes (Basel). 2025 Oct 9;16(10):1174. doi: 10.3390/genes16101174 (PMC12562829; doi:10.3390/genes16101174)
Supplement: Supplementary file 1 [file genes-16-01174-s001.zip › Supplementary table 1.xlsx]

## Sheet: Foglio1
Patients	Stessman et al. 2017 [1], D1.12.00933	Stessman et al. 2017 [1], 2135-09D	Stessman et al. 2017 [1], 1895-11D	Stessman et al. 2017 [1], 1720-08D	Stessman et al. 2017 [1], T169.03	Stessman et al. 2017 [1], 11729.p1	Stessman et al. 2017 [1], 12864.p1	Faundes et al. 2018 [3], Patient 8	Faundes et al. 2018 [3], Patient 9	Trinh et al. 2019 [7], KMT5B patient 1	Trinh et al. 2019 [7], KMT5B patient 2	Chen et al. 2022 [8], Patient 36	Eliyahu et al. 2022 [2], Patient A	Eliyahu et al. 2022 [2], Patient B	Eliyahu et al. 2022 [2], Patient C	Sheppard et al. 2023 [5], Patient 1	Sheppard et al. 2023 [5], Patient 2	Sheppard et al. 2023 [5], Patient 3	Sheppard et al. 2023 [5], Patient 4	Sheppard et al. 2023 [5], Patient 5	Sheppard et al. 2023 [5], Patient 6	Sheppard et al. 2023 [5], Patient 7	Sheppard et al. 2023 [5], Patient 8	Sheppard et al. 2023 [5], Patient 9	Sheppard et al. 2023 [5], Patient 10	Sheppard et al. 2023 [5], Patient 11	Sheppard et al. 2023 [5], Patient 12	Sheppard et al. 2023 [5], Patient 13	Sheppard et al. 2023 [5], Patient 14	Sheppard et al. 2023 [5], Patient 15	Sheppard et al. 2023 [5], Patient 16	Sheppard et al. 2023 [5], Patient 17	Sheppard et al. 2023 [5], Patient 18	Sheppard et al. 2023 [5], Patient 19	Sheppard et al. 2023 [5], Patient 20	Sheppard et al. 2023 [5], Patient 21	Sheppard et al. 2023 [5], Patient 22	Sheppard et al. 2023 [5], Patient 23	Sheppard et al. 2023 [5], Patient 24	Sheppard et al. 2023 [5], Patient 25	Sheppard et al. 2023 [5], Patient 26	Sheppard et al. 2023 [5], Patient 27	Sheppard et al. 2023 [5], Patient 28	Sheppard et al. 2023 [5], Patient 29	Sheppard et al. 2023 [5], Patient 30	Sheppard et al. 2023 [5], Patient 31	Sheppard et al. 2023 [5], Patient 32	Sheppard et al. 2023 [5], Patient 33	Sheppard et al. 2023 [5], Patient 34
Sex	NA	Female	Male	Male	Male	Male	Female	Female	Male	NA	NA	Female	Male	Male	Male	Female	Female	Female	Male	female	Male	Male	Female	Male	Male	Female	Female	Male	Female	Male	Male	Female	Female	Male	Male	Male	Female	Female	Male	Male	Female	Male	Female	Male	Male	Male	Male	Male	Female
Age (years) at last evaluation	10 years	10 years	7 years	19 years	14 years	9 years	NA	13 years	19 years	NA	NA	8 years	1 year	2 years and 6 months	35 years	8 years	10 years	3 years	10 years	17 years	12 years	7 years	12 years	3 years	7 years	12 years	8 years	8 years	33 months	8 years 10 months	14 years	16 years	50 years	29 years	11 years	4 years	5 years	6.5 years	33 years	7 years	3 years	11 years	5.5 weeks	7 years	8 years	11 years and 4 months	8 years	5 years 8 months	2 years 5 months
KMT5B gene variant	c.1619G > A	c.725del	c.1557_1558del	c.1166dup	c.791G > C	c.1538C > T	c.977+1G>A	c.219delC	c.559C>T	c.315_319delTCCTT	c.347_348delCT	c.788C>T	c.541C > G	c.764A>T	c.391_394delAAAG	c.930del	c.818A>G	c.598T>C	c.254C>T	c.1073T​>C	c.913delT	c.1057G>T	c.820+1delG	c.742A>G	c.459delC	partial gene deletion including exons 3-9	c.687_694del	c.2176_2177delAGinsC	c.856C>T	c.423_426delTGAA	c.581G​>A	c.658C​>T	c.664G>T	c.664G>T	c.1183C​>T	c.1183C​>T	c.2347C​>T	c.1331C>G	c.1331C>G	c.813A>G	c.220G>A	c.715_717delGAG	c.697G>A	c.1166dupA	c.840+1_840+5delGTAAG	c.559C>T	c.-76-3276_141del	c.1183C>T	c.433A>T
KMT5B protein variant	(p.Arg540Gln)	(p.Leu242Hisfs* 30)	(p.Asn520Serfs* 33)	(p.Asn389Lysfs*6)	(p.Trp264Ser)	(p.Ala513Val)	(p?)	(p.Ala74Profs*10)	(p.Arg187*)	(p.Pro106fs)	(p.Ser116fs)	(p.Leu263Pro)	(p.His181Asp)	(p.Asn255Ile)	(p.Lys131GlufsTer6)	(p.Phe311SerfsTer48)	(p.His273Arg)	(p.Cys200Arg)	(p.Thr85Ile)	(p.Leu358Ser)	(p.Cys305ValfsTer35)	(p.Glu353Ter)	splice site mutation	(p.Asn248Asp)	(p.Phe154SerfsTer4)	partial gene deletion	(p.Cys230ArgfsTer6)	(p.Ser726ProfsTer13)	(p.Arg286Ter)	(p.Glu142ValfsTer15)	(p.Gly194Glu)	(p.Arg220Ter)	(p.Asp222Tyr)	(p.Asp222Tyr)	(p.Arg395Ter)	(p.Arg395Ter)	(p.Arg783Ter)	(p.Pro444Arg)	(p.Pro444Arg)	(p.Ile271Met)	(p.Ala74Thr)	(p.Glu239del)	(p.Glu233Lys)	(p.Asn389LysfsTer6)	Splice site mutation	(p.Arg187Ter)	deletion	(p.Arg395Ter)	(p.Lys145Ter)
Variant type	missense	frameshift	frameshift	frameshift	missense	missense	splice site	frameshift	nonsense	frameshift	frameshift	missense	missense	missense	frameshift	frameshift	missense	missense	missense	missense	frameshift	nonsense	splice site	missense	frameshift	partial gene deletion	frameshift	frameshift	nonsense	frameshift	missense	nonsense	missense	missense	nonsense	nonsense	nonsense	missense	missense	missense	missense	in-frame deletion	missense	frameshift	splice site	nonsense	partial gene deletion	nonsense	nonsense
Inheritance	maternally inherited	de novo	de novo	NA	de novo	de novo	de novo	de novo	de novo	de novo	de novo	de novo	de novo	de novo	de novo	NA	de novo	de novo	de novo	NA	NA	de novo	de novo	NA	de novo	de novo	de novo	de novo	de novo	De novo	De novo	De novo	NA	Maternally inherited	NA	De novo	NA	Paternally inherited	NA	NA	de novo	de novo	de novo	de novo	de novo	de novo	de novo	maternally inherited	de novo
Macrocephaly	No	No	No	No	No, relative macrocephaly	No	Yes	No	Yes	No	Yes	NA	No, relative macrocephaly	No, relative macrocephaly	Yes	Yes (normal CC at birth)	No	No	NA	No	Yes	Yes from birth	No	NA	Yes	NA	No	No	Yes (normal CC at birth)	Yes (normal CC at birth)	Yes	NA	Yes	Yes	Yes	No	Yes	Yes	NA	Yes	Yes	No	No	Yes	Yes	Yes (normal CC at birth)	No	Yes (normal CC at birth)	No
Prominent dysmorphisms and characteristics	Bilateral epicanthal folds	No	Tall stature	Unilateral pes equinovarus and contralateral pes planovalgus	High forehead, horizontal palpebral fissures, sparse lateral eyebrows, small slightly low ears, wide nasal bridge, wide nasal base, low columella, long toes, long feet, notable fetal finger pads	No	No	Tall stature, broad large forehead, epicanthus, posteriorly rotated ears, high palate, finger hypermobility	Prominent forehead, thick ear lobes, broad philtrum, an open mouth appearance, synophrys, hypotonia, triangular facial shape, frontal bossing, proptosis, microtia, inverted nipples	High palate, smooth philtrum, triangular face, low-set ears, cupped ear, myopia, dental crowding, short stature, long fingers	Open mouth, short femur, tapering pointed ends of distal finger phalanges	NA	Broad forehead, strabismus, short neck, mild hypertelorism	Broad forehead, astigmatism, hypermetropia,lactoseintolerance, hypotonia, conical fingers, joint hypermobility	Overgrowth (>6 SD), morbid obesity, long lean fingers,high arched palate, gingival hypertrophy, almond shaped eyes	Drooping ears, short neck, hypotonic facies, acanthosis nigricans on neck and shoulders, poorly defined linear streaks, café au lait and blueish spots on feet and back; mild hypertrichosis of the elbow, slight body asymmetry, slight pectus, genu valgum, thumb bilateral adductus	Short stature, right pes equinovarus	Short stature, large eyes with abnormal pigmentation around the eyes, epicanthal folds, flat face, supernumery nipple	Tall stature	Short stature	Tall stature	Tall stature, wide spacing between teeth, long narrow hypotonic/myopathic face, supernumerary nipple on the right (like his father)	Moderate midface hypoplasia, high arched palate, upslanted palpebral fissures, telecanthus, progressive facial hypotonia, prognathism , low-set and posteriorly rotated ears, plano-valgus foot, genu valgum	Dolichocephaly, high forehead with prominent metopic ridge with bitemporal narrowing, right epicanthic fold and relatively large cornea, small mouth with full lips, narrow teeth, large frenulum between upper incisors, cleft in uvula, posteriorly placed ears with overfolded helices bilaterally and a notch in the superior helix on the right ear, long smooth philtrum, large scrotum with no raphe, la…	Tall stature, Cafe-au-lait spots, spider haemangioma, mild pectus excavatum, mild scoliosis, long- tapered fingers, long flat feet, valgus feet	Mild facial dysmorphisms	Short nose, low ears, fine eyebrows, hyperthelorism, retrognathism, hypertrichosis	No	Long face, frontal bossing (with high and broad forehead/high anterior hair line), low and broad nasal bridge, long nose, thin upper lip, normal ears (discrete decreased unfolding of the upper part of the helix)	Long face, prominent forehead, overfolded helices, wide palpebral fissures with proptosis, small mouth, full and everted lower lip, microtia, high palate, arachnodactyly, pes planus	NA	High palate, asymmetric thorax, arachnodactyly, pes planus	Short palprebal fissures, ptosis, small mouth, prognathism	Upslanting palpebral fissures, proptosis, ptosis, flat midface, prominent philtrum, thick upper lip, prognathism, underbite, generalized hirsutism, Low set ears, very simple helix/antihelix, arachnodactyly	Frontal bossing, upsweep of hair, anteverted nares & long philtrum	NA	NA	Narrow palpebral fissures, short nose, thin upper lip	Short stature	Short nose, posteriorly-rotated ears, mild prognathism	High forehead with frontal bossing, triangular face, deeply-set eyes, mild synophris, deep nasal bridge, short nose, long philtrum, hypotonic mouth with drooling, pointed chin, ears posteriorly rotated.	Ptosis, myopathic facies	No	Thick hair, high forehead upslanting palebral fissures, suborbital fullness, high arched eyebrows, small ears, slight facial asymmetry, nasal asymmetry, cleft lip, cleft palate, pes planus	Flat midface, hypertelorism, low set smallish cupped ears, small mouth	Hypertelorism, large forehead, 1 cafe-au-lait spot, varus metatarsus, high palate	Thin skin, long palpebral fissures, folded helix, mild malar hypoplasia, micrognathia, small hands, hypoplasia of distal phalanges and genux valgus	Dolichocephaly, macrocephaly, thick hair, broad forehead, horizontal eyebrow, mild midface retrusion, anteverted nares, thick nasal alae,broad nasal tip, deep philtrum and broad philtrum and, narrow mouth , exaggerated cupid's bow, everted lower lip vermilion, high palate, low-set, posteriorly rotated ears, inverted nipples, normal male genitalia, hyperextensibility of the finger joints, short 5t…	No
Global developmental delay	Yes	Yes	Yes	Yes	Yes	Yes	Yes	Yes	Yes	Yes	Yes	No, only speech delay ascertained	Yes	Yes	Yes	Yes	Yes	Yes	Yes	No, speech delay	Yes	Yes (until 2 yo)	Yes	Yes	Yes	Yes	Yes	Yes	Yes	No, speech delay	Yes	Yes	NA	Yes	Yes	Yes	Yes	Yes	No, speech delay	Yes, moderate GDD	Yes	Yes	NAP	Yes	Yes	Yes	Yes	Yes	Yes
ID/learning difficulties	Yes, mild ID	Yes, mild to moderate ID	Yes, mild to moderate ID	Yes	Yes	Yes	Yes	Yes, moderate ID	Yes, severe ID	NA	NA	NA	NAP	NAP	Yes, profound ID	Yes, learning difficulties	Yes, learning difficulties	Yes, ID	Yes, ID	Yes, mild ID	NA	Yes, severe ID	Yes, moderate ID	NA	Yes, learning difficulties	Yes, ID	Yes, mild ID	Yes, mild to moderate ID	NAP	Yes, learning difficulties	NA	NA	No	Yes, borderline intellectual functioning	Yes, ID	NAP	NA	Yes, ID	No	Yes, mild ID	NAP	NA	NAP	NA	Yes, learning difficulties	Yes, ID	Yes, mild to moderate ID	Yes	NAP
ADHD	No	Yes	No	No	No	No	No	No	No	NA	No	NA	NA	NA	NA	No	No	No	No	No	No	Yes	No	NA	No	No	No	Yes	No	No	No	NA	Yes	Yes	No	No	NA	Yes	No	No	No	No	NAP	No	No	No	No	No	No
ASD	No	No	Yes	Yes	Yes	Yes	Yes	Yes	Yes	NA	No	Yes	NA	NA	NA	NA	Yes	Yes	Yes	NA	NA	Yes	No	NA	Yes	Yes	No	No	Yes	No	Yes	NA	No	No	Yes	Yes	NA	Yes	No	Yes	Yes	No	NAP	Yes	Yes	No	Yes	Yes	No
Psychosis	No	No	No	No	No	No	No	No	No	NA	No	No	NA	NA	No	No	No	No	No	No	No	No	No	NA	No	No	No	No	No	No	No	NA	Yes	Yes	No	No	NA	No	No	No	No	No	NAP	No	No	No	No	No	NAP
Regression	No	No	No	No	No	No	No	No	No	NA	No	Yes	NA	NA	No	No	No	No	Yes	NA	NA	Yes	No	NA	No	No	No	No	No	No	No	NA	No	No	NA	No	NA	No	No	NA	No	No	NAP	No	No	No	No	No	No
Behavioral/Psychiatric disorders other than psychosis	No	No	No	No	No	No	No	No	No	NA	No	Yes, aggressive behaviour	NA	NA	No	No	No	No	No	Yes	No	Yes, self mutilation	Yes	NA	No	PANDAS	No	No	No	No	Polyphagia	NA	Depression, obsessive-compulsive disorder	Depression, obsessive-compulsive disorder	NA	No	NA	No	No	No	Yes	No	NAP	No	No	Self harm and aggression	No	No	No
Epilepsy/Seizures	No	No, febrile convulsions	No	No, febrile convulsions	No	Yes	No	No	Yes	No	No	No	No	No	No	No	Yes, focal epilepsy with complex partial status epilepticus (since 3 yo), a history of febrile status epilepticus, brother without KMT5B variant and focal epilepsy with very similar EEG	No	NA	No	No	Yes, regression from seizure onset	No	NA	No	Yes	No	No	No	No	NA	NA	No	Yes, in childhood	NA	No	NA	No, 1 febrile seizure at 18 months	No	Yes	Yes	Yes	Yes, epileptic encefalopathy	NA	No	No	No	NA	No
Sleeping problems	No	No	No	No	No	Difficulties in falling asleep, incontinence, and frequent awakenings at night and currently still takes sedatives	Difficulties in falling asleep	No	No	NA	No	NA	NA	NA	No	Yes	No	No	No	No	No	Yes	No	NA	No	No	No	Yes	No	No	No	NA	No	No	No	No	NA	No	No	No	No	No	No	No	No	No	No	No	No
Hypotonia	No	No	No	No	Yes	No	No	No	Yes	Yes	Yes	NA	NA	NA	No	Yes	Yes	Yes	No	No	Yes	Yes	Facial hypotonia	NA	Yes, truncal hypotonia	Yes	Yes	Yes	Yes	Yes	NA	NA	No	No	No	Yes	NA	No	No	NA	Yes	Yes	Yes	Yes	No	NA	NA	Yes	Yes
Movement disorders	No	No	No	No	DCD	No	No	No	No	NA	No	NA	NA	NA	No	No	No	No	No	No	No	No	No	NA	No	No	No	No	No	No	No	NA	Hyperreflexia, tremor, rigidity	Hyperreflexia, tremor, rigidity,	No	No	NA	No	No	No	No	No	No	No	No	No	Motor incoordination	Motor incoordination	No
MRI abnormalities	NA	Dilated ventricles	Enlarged perivascular areas	No, CT was made	NA	NA	NA	No	No	NA	NA	No	NA	NA	NA	NA	No (9 yo)	Pituitary cyst	No	No	No	No	No	Yes, delayed myelination, dysmorphic corpus callosum	Yes, dilation of lateral ventricles and subarachnoid space	No	No	No	No	No	Arnold-Chiari malformation	NA	NA	NA	Non better specified nonspecific MRI findings	NA	No	NA	NA	No	PVNH, mild hyperintensity on T2 weighted images peritrigonal region, microbleeds in germinal matrix and cerebellum.	No	No	NA	No	No	Myelination delay	NA	Unilateral perisylvian polymicrogyria and hypoplasia of the corpus callosum, asymmetric optic nerve hypoplasia
PET abnormalities	NA	NA	NA	NA	NA	NA	NA	NA	NA	NA	NA	NA	NA	NA	NA	NA	NA	NA	NA	NA	NA	NA	NA	NA	NA	NA	NA	NA	NA	NA	NA	NA	NA	NA	NA	NA	NA	NA	NA	NA	NA	NA	NA	NA	NA	NA	NA	NA	NA
Eye abnormalities	No	No	No	No	No	No	No	No	No	No	Strabismus	NA	No	No	No	Hypermetropia, astigmatism, intermittent strabismus	NA	Strabismus, mild hearing loss	NA	NA	Megalocornea	No	No	NA	No	Intermittent exotropia	No	No	No	No	Visual impairment	NA	NA	No	NA	Hypermetropia with astigmatism	NA	No	No	Astigmatism	No	Bilateral myopic astigmastism	No	NA	No	Astigmatism	Hyperopia, astigmatism	No	Pendular nystagmus
Congenital anomalies (other than brain anomalies)	No	No	No	No	No	No	No	No	No	No	No	NA	No	No	No	No	No	VSD	Hypospadias	NA	PDA closed at 16 mo by coil, hydronephrosis with ureterocele	No	AtSD, small kidney, centro-medullary syringomyelia T6-T7	Tethered cord terminating at L5 level with lipomyelomeningocele and dorsal sacral dysraphism, hydronephrosis,	No	No	No	No	No	No	No	Aortic root aneurism, aortic regurgitation, bicuspid aortic valve	No	No	No	No	Abnormal pulmonary artery, AtSD	No	No	No	No	No	No	PDA, AtSD	No	No	Prenatal left renal duplicity and grade 2 pyeloureteral dilation	No	No
Others	No	Consanguineous parents	Unilateral cryptorchidism	No	Combined variable immune deficiency, allergies, GI dismotility	Tourette's syndrome	No	Ligamentous laxity	No	Ligamentous laxity, failure to thrive, neutropenia, constipation, lymphadenopathy	No	No	No	No	No	No	Keloid scar after skin biopsy	Craniosynostosis, poor feeding at birth, premature thelarche	No	No	Easy fatigue (wheelchair use), iron-deficiency anemia, proximal ligamentous laxity, GI dismotility	Poor feeding at birth, feeding difficulties, unusually wrinkled, long narrow fingers and toes	Swallowing difficulties	GERD	Poor feeding at birth, GERD, gastroparesis, periodic vomiting, ligamentous laxity	Poor feeding at birth, tics	Nose bleeding tendency	Nose bleeding tendency	Ligamentous laxity, dry skin, enuresis	Ligamentous laxity	Ligamentous laxity	No	Poor feeding at birth, type 2 DM, hypothyroidism, asthma, hypercholesterolemia	Poor feeding at birth	Poor feeding at birth	Hyperacusis, constipation, GI dismotility, hyperphagia, ligamentous laxity	Asthma, ligamentous laxity	Overweight	No	Ligamentous laxity, mild hirsutism	Constipation, congenital melanocytic naevus on the 3rd digit of the left hand and segmental hyperpigmentation on the right side of the thorax	Facial weakness, ptosis, myopathy, difficulty chewing	Poor sucking, respiratory insufficiency	Ligamentous laxity, Conductive hearing loss	Acrogenital vitiligo, ligamentous laxity	No	Ligamentous laxity	Pronounced insensitivity to pain	Swallowing difficulties
ADHD, attention deficit hyperactivity disorder; ASD, autism spectrum disorder; AtSD, atrial septal defect; CC, cranial circumference; DCD, developmental coordination disorder; DM, diabetes mellitus; GERD, gastro-esophageal reflux disease; GI, gastrointestinal; mo, month old; ID, intellectual disability; IUGR, intrauterine growth restriction; MRI, magnetic resonance imaging; NA, not ascertained; N…
Patient 10 and 11 by Faundes et al. 2018 [3], although carrying a deletion encompassing a region where KMT5B is the only haploinsufficient OMIM gene, were excluded to reduce the possibility of a structural effect of such deletion with a consequent difference in phenotypic effect. Patient 37 by Sheppard et al. 2023 [5] was ecluded because by the description it seems that he carries materna 16p11.2…
[truncated: 15 more columns]
