# Supplementary material for: Bridging Genotype to Phenotype in KMT5B-Related Syndrome: Evidence from RNA-Seq, 18FDG-PET, Clinical Deep Phenotyping in Two New Cases, and a Literature Review
Source: Genes (Basel). 2025 Oct 9;16(10):1174. doi: 10.3390/genes16101174 (PMC12562829; doi:10.3390/genes16101174)
Supplement: Supplementary file 1 [file genes-16-01174-s001.zip › Supplementary_ Table 3 (down-expression).xlsx]

## Sheet: Foglio1
GroupID	Category	Term	Description	LogP	Log(q-value)	Genes	Symbols	InTerm_InList
1_Summary	GO Biological Processes	GO:0051607	defense response to virus	-14.2357	-9.8924	2633,3428,3433,3434,3437,3627,4283,4939,10346,23586,51191,51284,55601,64108,64135,83666,91543,115004,115362,151636,388646,712,1524,6622,8542,10107,57823,80231,163351,340205,608,1154,2162,4001,5602,8355,126961,333932,1950,7122	GBP1,IFI16,IFIT2,IFIT1,IFIT3,CXCL10,CXCL9,OAS2,TRIM22,RIGI,HERC5,TLR7,DDX60,RTP4,IFIH1,PARP9,RSAD2,CGAS,GBP5,DTX3L,GBP7,C1QA,CX3CR1,SNCA,APOL1,TRIM10,SLAMF7,TASL,GBP6,TREML1,TNFRSF17,CISH,F13A1,LMNB1,MAPK10,H3C8,H3C14,H3C15,EGF,CLDN5	40/-
1_Member	GO Biological Processes	GO:0051607	defense response to virus	-14.2357	-9.8924	2633,3428,3433,3434,3437,3627,4283,4939,10346,23586,51191,51284,55601,64108,64135,83666,91543,115004,115362,151636,388646	GBP1,IFI16,IFIT2,IFIT1,IFIT3,CXCL10,CXCL9,OAS2,TRIM22,RIGI,HERC5,TLR7,DDX60,RTP4,IFIH1,PARP9,RSAD2,CGAS,GBP5,DTX3L,GBP7	21/285
1_Member	GO Biological Processes	GO:0009615	response to virus	-11.5014	-7.45911	2633,3428,3433,3434,3437,3627,4283,4939,10346,23586,51191,51284,55601,64108,64135,83666,91543,115004,115362,151636,388646	GBP1,IFI16,IFIT2,IFIT1,IFIT3,CXCL10,CXCL9,OAS2,TRIM22,RIGI,HERC5,TLR7,DDX60,RTP4,IFIH1,PARP9,RSAD2,CGAS,GBP5,DTX3L,GBP7	21/394
1_Member	GO Biological Processes	GO:0045087	innate immune response	-10.8831	-7.23878	712,1524,2633,3428,3433,3434,3437,3627,4939,6622,8542,10107,10346,23586,51191,51284,55601,57823,64135,80231,83666,91543,115004,115362,151636,163351,340205,388646	C1QA,CX3CR1,GBP1,IFI16,IFIT2,IFIT1,IFIT3,CXCL10,OAS2,SNCA,APOL1,TRIM10,TRIM22,RIGI,HERC5,TLR7,DDX60,SLAMF7,IFIH1,TASL,PARP9,RSAD2,CGAS,GBP5,DTX3L,GBP6,TREML1,GBP7	28/791
1_Member	Reactome Gene Sets	R-HSA-1280215	Cytokine Signaling in Immune system	-8.26558	-4.92225	608,1154,2162,2633,3433,3434,3437,3627,4001,4939,5602,6622,8355,10346,51191,64135,91543,115362,126961,163351,333932,388646	TNFRSF17,CISH,F13A1,GBP1,IFIT2,IFIT1,IFIT3,CXCL10,LMNB1,OAS2,MAPK10,SNCA,H3C8,TRIM22,HERC5,IFIH1,RSAD2,GBP5,H3C14,GBP6,H3C15,GBP7	22/651
1_Member	Reactome Gene Sets	R-HSA-913531	Interferon Signaling	-7.68548	-4.45609	2633,3433,3434,3437,4939,6622,10346,51191,64135,91543,115362,163351,388646	GBP1,IFIT2,IFIT1,IFIT3,OAS2,SNCA,TRIM22,HERC5,IFIH1,RSAD2,GBP5,GBP6,GBP7	13/227
1_Member	GO Biological Processes	GO:0140374	antiviral innate immune response	-6.46341	-3.47036	3433,3434,3437,3627,4939,23586,64135	IFIT2,IFIT1,IFIT3,CXCL10,OAS2,RIGI,IFIH1	7/60
1_Member	GO Biological Processes	GO:0045069	regulation of viral genome replication	-4.49223	-2.07832	3428,3434,4939,64135,91543,388646	IFI16,IFIT1,OAS2,IFIH1,RSAD2,GBP7	6/80
1_Member	GO Biological Processes	GO:0045071	negative regulation of viral genome replication	-4.42925	-2.03531	3428,3434,4939,64135,91543	IFI16,IFIT1,OAS2,IFIH1,RSAD2	5/50
1_Member	GO Biological Processes	GO:1903900	regulation of viral life cycle	-4.17785	-1.84312	3428,3434,4939,10107,64135,91543,388646	IFI16,IFIT1,OAS2,TRIM10,IFIH1,RSAD2,GBP7	7/132
1_Member	GO Biological Processes	GO:0048525	negative regulation of viral process	-4.09733	-1.798	3428,3434,4939,10107,64135,91543	IFI16,IFIT1,OAS2,TRIM10,IFIH1,RSAD2	6/94
1_Member	Reactome Gene Sets	R-HSA-909733	Interferon alpha/beta signaling	-3.81554	-1.60893	3433,3434,3437,4939,91543	IFIT2,IFIT1,IFIT3,OAS2,RSAD2	5/67
1_Member	GO Biological Processes	GO:0050792	regulation of viral process	-3.67427	-1.49529	3428,3434,4939,10107,64135,91543,388646	IFI16,IFIT1,OAS2,TRIM10,IFIH1,RSAD2,GBP7	7/159
1_Member	KEGG Pathway	hsa05160	Hepatitis C	-3.67427	-1.49529	1950,3434,3627,4939,7122,23586,91543	EGF,IFIT1,CXCL10,OAS2,CLDN5,RIGI,RSAD2	7/159
1_Member	GO Biological Processes	GO:0071357	cellular response to type I interferon	-2.19641	-0.455137	3434,4939,64135	IFIT1,OAS2,IFIH1	3/50
1_Member	GO Biological Processes	GO:0034340	response to type I interferon	-2.01839	-0.332112	3434,4939,64135	IFIT1,OAS2,IFIH1	3/58
2_Summary	GO Biological Processes	GO:0051783	regulation of nuclear division	-11.1593	-7.33009	699,858,991,995,1950,3479,4288,5139,5347,7272,9787,11065,57405,157313,5888,6241,9493,10112,10217,11004,22974,30849,51514,64151,83666,151636,4001,5577,7083,7298,8355,51659,126961,157570,333932,11144,259266,4781,55165,164045,55872,6886,2017,4638,5413,5414,8987,93663,4747,9768,221421,3301,54602,1601,3428,3627,3690,6622,6710,83700,5602	BUB1,CAV2,CDC20,CDC25C,EGF,IGF1,MKI67,PDE3A,PLK1,TTK,DLGAP5,UBE2C,SPC25,CDCA2,RAD51,RRM2,KIF23,KIF20A,CTDSPL,KIF2C,TPX2,PIK3R4,DTL,NCAPG,PARP9,DTX3L,LMNB1,PRKAR2B,TK1,TYMS,H3C8,GINS2,H3C14,ESCO2,H3C15,DMC1,ASPM,NFIB,CEP55,HFM1,PBK,TAL1,CTTN,MYLK,SEPTIN5,SEPTIN4,STBD1,ARHGAP18,NEFL,PCLAF,RSPH9,DNAJA1,NDFIP2,DAB2,IFI16,CXCL10,ITGB3,SNCA,SPTB,JAM3,MAPK10	61/-
2_Member	GO Biological Processes	GO:0051783	regulation of nuclear division	-11.1593	-7.33009	699,858,991,995,1950,3479,4288,5139,5347,7272,9787,11065,57405,157313	BUB1,CAV2,CDC20,CDC25C,EGF,IGF1,MKI67,PDE3A,PLK1,TTK,DLGAP5,UBE2C,SPC25,CDCA2	14/147
2_Member	GO Biological Processes	GO:0007088	regulation of mitotic nuclear division	-11.0714	-7.33009	699,858,991,995,1950,3479,4288,5347,7272,9787,11065,57405,157313	BUB1,CAV2,CDC20,CDC25C,EGF,IGF1,MKI67,PLK1,TTK,DLGAP5,UBE2C,SPC25,CDCA2	13/121
2_Member	GO Biological Processes	GO:0010564	regulation of cell cycle process	-9.61524	-6.11701	699,858,991,995,1950,3479,4288,5139,5347,5888,6241,7272,9493,9787,10112,10217,11004,11065,22974,30849,51514,57405,64151,83666,151636,157313	BUB1,CAV2,CDC20,CDC25C,EGF,IGF1,MKI67,PDE3A,PLK1,RAD51,RRM2,TTK,KIF23,DLGAP5,KIF20A,CTDSPL,KIF2C,UBE2C,TPX2,PIK3R4,DTL,SPC25,NCAPG,PARP9,DTX3L,CDCA2	26/776
2_Member	Reactome Gene Sets	R-HSA-69278	Cell Cycle, Mitotic	-9.16606	-5.72582	699,991,995,4001,5347,5577,6241,7083,7298,8355,10112,11004,11065,22974,51659,57405,64151,126961,157570,333932	BUB1,CDC20,CDC25C,LMNB1,PLK1,PRKAR2B,RRM2,TK1,TYMS,H3C8,KIF20A,KIF2C,UBE2C,TPX2,GINS2,SPC25,NCAPG,H3C14,ESCO2,H3C15	20/475
2_Member	Reactome Gene Sets	R-HSA-1640170	Cell Cycle	-8.37914	-4.99005	699,991,995,4001,5347,5577,6241,7083,7298,8355,10112,11004,11065,11144,22974,51659,57405,64151,126961,157570,333932	BUB1,CDC20,CDC25C,LMNB1,PLK1,PRKAR2B,RRM2,TK1,TYMS,H3C8,KIF20A,KIF2C,UBE2C,DMC1,TPX2,GINS2,SPC25,NCAPG,H3C14,ESCO2,H3C15	21/584
2_Member	GO Biological Processes	GO:0051983	regulation of chromosome segregation	-8.09824	-4.83409	699,991,4288,5347,7272,9787,11004,11065,57405,64151,157313	BUB1,CDC20,MKI67,PLK1,TTK,DLGAP5,KIF2C,UBE2C,SPC25,NCAPG,CDCA2	11/137
2_Member	GO Biological Processes	GO:0007059	chromosome segregation	-7.35126	-4.15406	699,991,4288,5347,7272,9493,9787,11004,11144,22974,57405,64151,157313,157570,259266	BUB1,CDC20,MKI67,PLK1,TTK,KIF23,DLGAP5,KIF2C,DMC1,TPX2,SPC25,NCAPG,CDCA2,ESCO2,ASPM	15/335
2_Member	GO Biological Processes	GO:1903047	mitotic cell cycle process	-6.9681	-3.82889	699,991,995,4781,5347,5888,7083,7272,9493,9787,10112,11004,11065,22974,51514,55165,57405,64151	BUB1,CDC20,CDC25C,NFIB,PLK1,RAD51,TK1,TTK,KIF23,DLGAP5,KIF20A,KIF2C,UBE2C,TPX2,DTL,CEP55,SPC25,NCAPG	18/523
2_Member	GO Biological Processes	GO:1905818	regulation of chromosome separation	-6.91049	-3.79761	699,991,5347,7272,9787,11065,57405,64151	BUB1,CDC20,PLK1,TTK,DLGAP5,UBE2C,SPC25,NCAPG	8/77
2_Member	GO Biological Processes	GO:0000280	nuclear division	-6.77464	-3.68658	991,4781,5347,5888,7272,9493,9787,11004,11065,11144,22974,64151,164045,259266	CDC20,NFIB,PLK1,RAD51,TTK,KIF23,DLGAP5,KIF2C,UBE2C,DMC1,TPX2,NCAPG,HFM1,ASPM	14/320
2_Member	GO Biological Processes	GO:0000278	mitotic cell cycle	-6.73375	-3.67382	699,991,995,4781,5347,5888,7083,7272,9493,9787,10112,11004,11065,22974,51514,55165,55872,57405,64151	BUB1,CDC20,CDC25C,NFIB,PLK1,RAD51,TK1,TTK,KIF23,DLGAP5,KIF20A,KIF2C,UBE2C,TPX2,DTL,CEP55,PBK,SPC25,NCAPG	19/603
2_Member	GO Biological Processes	GO:0010965	regulation of mitotic sister chromatid separation	-6.36399	-3.40648	699,991,5347,7272,9787,11065,57405	BUB1,CDC20,PLK1,TTK,DLGAP5,UBE2C,SPC25	7/62
2_Member	GO Biological Processes	GO:0048285	organelle fission	-6.33484	-3.40648	991,4781,5347,5888,7272,9493,9787,11004,11065,11144,22974,64151,164045,259266	CDC20,NFIB,PLK1,RAD51,TTK,KIF23,DLGAP5,KIF2C,UBE2C,DMC1,TPX2,NCAPG,HFM1,ASPM	14/348
2_Member	GO Biological Processes	GO:0140014	mitotic nuclear division	-6.19401	-3.3278	991,4781,5347,7272,9493,9787,11004,11065,22974,64151	CDC20,NFIB,PLK1,TTK,KIF23,DLGAP5,KIF2C,UBE2C,TPX2,NCAPG	10/168
2_Member	GO Biological Processes	GO:0007346	regulation of mitotic cell cycle	-6.15135	-3.29938	699,858,991,995,1950,3479,4288,5347,6241,6886,7272,9787,10217,11065,51514,57405,157313	BUB1,CAV2,CDC20,CDC25C,EGF,IGF1,MKI67,PLK1,RRM2,TAL1,TTK,DLGAP5,CTDSPL,UBE2C,DTL,SPC25,CDCA2	17/533
2_Member	Canonical Pathways	M129	PID PLK1 PATHWAY	-5.90596	-3.06778	699,991,995,5347,10112,22974	BUB1,CDC20,CDC25C,PLK1,KIF20A,TPX2	6/46
2_Member	Reactome Gene Sets	R-HSA-195258	RHO GTPase Effectors	-5.82478	-3.01293	699,991,995,2017,4638,5347,8355,11004,30849,57405,126961,333932	BUB1,CDC20,CDC25C,CTTN,MYLK,PLK1,H3C8,KIF2C,PIK3R4,SPC25,H3C14,H3C15	12/278
2_Member	GO Biological Processes	GO:0098813	nuclear chromosome segregation	-5.74219	-2.94293	991,5347,7272,9493,9787,11004,11144,22974,57405,64151,259266	CDC20,PLK1,TTK,KIF23,DLGAP5,KIF2C,DMC1,TPX2,SPC25,NCAPG,ASPM	11/234
2_Member	GO Biological Processes	GO:0051301	cell division	-5.5986	-2.85733	699,991,995,5347,5413,5414,9493,10112,11004,11065,22974,55165,57405,64151,157313,259266	BUB1,CDC20,CDC25C,PLK1,SEPTIN5,SEPTIN4,KIF23,KIF20A,KIF2C,UBE2C,TPX2,CEP55,SPC25,NCAPG,CDCA2,ASPM	16/522
2_Member	GO Biological Processes	GO:0007094	mitotic spindle assembly checkpoint signaling	-5.54831	-2.83845	699,991,5347,7272,57405	BUB1,CDC20,PLK1,TTK,SPC25	5/30
2_Member	GO Biological Processes	GO:0071173	spindle assembly checkpoint signaling	-5.54831	-2.83845	699,991,5347,7272,57405	BUB1,CDC20,PLK1,TTK,SPC25	5/30
2_Member	GO Biological Processes	GO:0071174	mitotic spindle checkpoint signaling	-5.54831	-2.83845	699,991,5347,7272,57405	BUB1,CDC20,PLK1,TTK,SPC25	5/30
2_Member	Reactome Gene Sets	R-HSA-68886	M Phase	-5.48572	-2.78584	699,991,4001,5347,5577,8355,10112,11004,11065,57405,64151,126961,333932	BUB1,CDC20,LMNB1,PLK1,PRKAR2B,H3C8,KIF20A,KIF2C,UBE2C,SPC25,NCAPG,H3C14,H3C15	13/354
2_Member	GO Biological Processes	GO:0031577	spindle checkpoint signaling	-5.47459	-2.78447	699,991,5347,7272,57405	BUB1,CDC20,PLK1,TTK,SPC25	5/31
2_Member	GO Biological Processes	GO:0033046	negative regulation of sister chromatid segregation	-5.33477	-2.69901	699,991,5347,7272,57405	BUB1,CDC20,PLK1,TTK,SPC25	5/33
2_Member	GO Biological Processes	GO:0033048	negative regulation of mitotic sister chromatid segregation	-5.33477	-2.69901	699,991,5347,7272,57405	BUB1,CDC20,PLK1,TTK,SPC25	5/33
2_Member	GO Biological Processes	GO:0045841	negative regulation of mitotic metaphase/anaphase transition	-5.33477	-2.69901	699,991,5347,7272,57405	BUB1,CDC20,PLK1,TTK,SPC25	5/33
2_Member	GO Biological Processes	GO:2000816	negative regulation of mitotic sister chromatid separation	-5.33477	-2.69901	699,991,5347,7272,57405	BUB1,CDC20,PLK1,TTK,SPC25	5/33
2_Member	GO Biological Processes	GO:1902100	negative regulation of metaphase/anaphase transition of cell cycle	-5.20407	-2.59313	699,991,5347,7272,57405	BUB1,CDC20,PLK1,TTK,SPC25	5/35
2_Member	GO Biological Processes	GO:1905819	negative regulation of chromosome separation	-5.20407	-2.59313	699,991,5347,7272,57405	BUB1,CDC20,PLK1,TTK,SPC25	5/35
2_Member	GO Biological Processes	GO:0030071	regulation of mitotic metaphase/anaphase transition	-5.16505	-2.56626	699,991,5347,7272,9787,11065,57405	BUB1,CDC20,PLK1,TTK,DLGAP5,UBE2C,SPC25	7/93
2_Member	GO Biological Processes	GO:0051985	negative regulation of chromosome segregation	-5.14179	-2.55433	699,991,5347,7272,57405	BUB1,CDC20,PLK1,TTK,SPC25	5/36
2_Member	GO Biological Processes	GO:1902099	regulation of metaphase/anaphase transition of cell cycle	-5.07361	-2.51561	699,991,5347,7272,9787,11065,57405	BUB1,CDC20,PLK1,TTK,DLGAP5,UBE2C,SPC25	7/96
2_Member	GO Biological Processes	GO:0051276	chromosome organization	-5.05852	-2.51453	699,991,5347,5888,7272,8355,9493,9787,11004,11144,22974,51659,64151,157570,164045	BUB1,CDC20,PLK1,RAD51,TTK,H3C8,KIF23,DLGAP5,KIF2C,DMC1,TPX2,GINS2,NCAPG,ESCO2,HFM1	15/511
2_Member	GO Biological Processes	GO:0007052	mitotic spindle organization	-4.98534	-2.46155	991,5347,7272,9493,9787,22974,57405	CDC20,PLK1,TTK,KIF23,DLGAP5,TPX2,SPC25	7/99
2_Member	GO Biological Processes	GO:0000070	mitotic sister chromatid segregation	-4.88985	-2.39162	991,5347,7272,9493,9787,11004,22974,64151	CDC20,PLK1,TTK,KIF23,DLGAP5,KIF2C,TPX2,NCAPG	8/142
2_Member	GO Biological Processes	GO:0045839	negative regulation of mitotic nuclear division	-4.85671	-2.36464	699,991,5347,7272,57405	BUB1,CDC20,PLK1,TTK,SPC25	5/41
2_Member	GO Biological Processes	GO:0000819	sister chromatid segregation	-4.80207	-2.32798	991,5347,7272,9493,9787,11004,22974,64151	CDC20,PLK1,TTK,KIF23,DLGAP5,KIF2C,TPX2,NCAPG	8/146
2_Member	GO Biological Processes	GO:0033045	regulation of sister chromatid segregation	-4.73766	-2.27514	699,991,5347,7272,9787,11065,57405	BUB1,CDC20,PLK1,TTK,DLGAP5,UBE2C,SPC25	7/108
2_Member	GO Biological Processes	GO:1901987	regulation of cell cycle phase transition	-4.72645	-2.26962	699,991,995,5347,5888,6241,7272,9787,10217,11065,51514,57405,83666,151636	BUB1,CDC20,CDC25C,PLK1,RAD51,RRM2,TTK,DLGAP5,CTDSPL,UBE2C,DTL,SPC25,PARP9,DTX3L	14/480
2_Member	GO Biological Processes	GO:0051784	negative regulation of nuclear division	-4.56156	-2.13731	699,991,5347,7272,57405	BUB1,CDC20,PLK1,TTK,SPC25	5/47
2_Member	GO Biological Processes	GO:1904668	positive regulation of ubiquitin protein ligase activity	-4.4658	-2.06268	991,5347,11065	CDC20,PLK1,UBE2C	3/9
2_Member	GO Biological Processes	GO:0000075	cell cycle checkpoint signaling	-4.34625	-1.96671	699,991,5347,7272,51514,57405,83666,151636	BUB1,CDC20,PLK1,TTK,DTL,SPC25,PARP9,DTX3L	8/169
2_Member	GO Biological Processes	GO:0007051	spindle organization	-4.34625	-1.96671	991,5347,7272,9493,9787,22974,57405,259266	CDC20,PLK1,TTK,KIF23,DLGAP5,TPX2,SPC25,ASPM	8/169
2_Member	Reactome Gene Sets	R-HSA-194315	Signaling by Rho GTPases	-4.21433	-1.86663	699,991,995,2017,4001,4638,5347,8355,8987,11004,30849,57405,93663,126961,333932	BUB1,CDC20,CDC25C,CTTN,LMNB1,MYLK,PLK1,H3C8,STBD1,KIF2C,PIK3R4,SPC25,ARHGAP18,H3C14,H3C15	15/605
2_Member	Reactome Gene Sets	R-HSA-69618	Mitotic Spindle Checkpoint	-4.12326	-1.80559	699,991,5347,11004,11065,57405	BUB1,CDC20,PLK1,KIF2C,UBE2C,SPC25	6/93
2_Member	GO Biological Processes	GO:1902850	microtubule cytoskeleton organization involved in mitosis	-4.1162	-1.80559	991,5347,7272,9493,9787,22974,57405	CDC20,PLK1,TTK,KIF23,DLGAP5,TPX2,SPC25	7/135
2_Member	GO Biological Processes	GO:0033047	regulation of mitotic sister chromatid segregation	-4.1155	-1.80559	699,991,5347,7272,57405	BUB1,CDC20,PLK1,TTK,SPC25	5/58
2_Member	Reactome Gene Sets	R-HSA-9716542	Signaling by Rho GTPases, Miro GTPases and RHOBTB3	-4.10375	-1.798	699,991,995,2017,4001,4638,5347,8355,8987,11004,30849,57405,93663,126961,333932	BUB1,CDC20,CDC25C,CTTN,LMNB1,MYLK,PLK1,H3C8,STBD1,KIF2C,PIK3R4,SPC25,ARHGAP18,H3C14,H3C15	15/619
2_Member	GO Biological Processes	GO:0033044	regulation of chromosome organization	-3.95299	-1.71003	699,991,5347,6886,7272,9787,11065,57405,64151	BUB1,CDC20,PLK1,TAL1,TTK,DLGAP5,UBE2C,SPC25,NCAPG	9/246
2_Member	GO Biological Processes	GO:1901990	regulation of mitotic cell cycle phase transition	-3.89137	-1.66531	699,991,995,5347,6241,7272,9787,10217,11065,51514,57405	BUB1,CDC20,CDC25C,PLK1,RRM2,TTK,DLGAP5,CTDSPL,UBE2C,DTL,SPC25	11/371
2_Member	GO Biological Processes	GO:1901988	negative regulation of cell cycle phase transition	-3.82275	-1.60976	699,991,5347,7272,10217,51514,57405,83666,151636	BUB1,CDC20,PLK1,TTK,CTDSPL,DTL,SPC25,PARP9,DTX3L	9/256
2_Member	GO Biological Processes	GO:0051438	regulation of ubiquitin-protein transferase activity	-3.81657	-1.60893	991,5347,11065,151636	CDC20,PLK1,UBE2C,DTX3L	4/36
2_Member	Reactome Gene Sets	R-HSA-141424	Amplification of signal from the kinetochores	-3.47925	-1.3534	699,991,5347,11004,57405	BUB1,CDC20,PLK1,KIF2C,SPC25	5/79
2_Member	Reactome Gene Sets	R-HSA-141444	Amplification of signal from unattached kinetochores via a MAD2 inhibitory signal	-3.47925	-1.3534	699,991,5347,11004,57405	BUB1,CDC20,PLK1,KIF2C,SPC25	5/79
2_Member	Reactome Gene Sets	R-HSA-68877	Mitotic Prometaphase	-3.4514	-1.33852	699,991,5347,5577,11004,57405,64151	BUB1,CDC20,PLK1,PRKAR2B,KIF2C,SPC25,NCAPG	7/173
2_Member	GO Biological Processes	GO:1904666	regulation of ubiquitin protein ligase activity	-3.42793	-1.32013	991,5347,11065	CDC20,PLK1,UBE2C	3/19
2_Member	GO Biological Processes	GO:2001251	negative regulation of chromosome organization	-3.40415	-1.30195	699,991,5347,7272,57405	BUB1,CDC20,PLK1,TTK,SPC25	5/82
2_Member	GO Biological Processes	GO:0051443	positive regulation of ubiquitin-protein transferase activity	-3.35977	-1.27651	991,5347,11065	CDC20,PLK1,UBE2C	3/20
2_Member	GO Biological Processes	GO:0007062	sister chromatid cohesion	-3.32829	-1.26599	699,991,5347,157570	BUB1,CDC20,PLK1,ESCO2	4/48
2_Member	GO Biological Processes	GO:0000226	microtubule cytoskeleton organization	-3.32022	-1.26245	991,4747,5347,7272,9493,9768,9787,10112,11004,22974,57405,221421,259266	CDC20,NEFL,PLK1,TTK,KIF23,PCLAF,DLGAP5,KIF20A,KIF2C,TPX2,SPC25,RSPH9,ASPM	13/578
2_Member	GO Biological Processes	GO:0010948	negative regulation of cell cycle process	-3.28587	-1.23701	699,991,5347,7272,10217,51514,57405,83666,151636	BUB1,CDC20,PLK1,TTK,CTDSPL,DTL,SPC25,PARP9,DTX3L	9/303
2_Member	GO Biological Processes	GO:0007093	mitotic cell cycle checkpoint signaling	-3.27745	-1.23079	699,991,5347,7272,51514,57405	BUB1,CDC20,PLK1,TTK,DTL,SPC25	6/133
2_Member	Reactome Gene Sets	R-HSA-68882	Mitotic Anaphase	-3.263	-1.21852	699,991,4001,5347,11004,11065,57405	BUB1,CDC20,LMNB1,PLK1,KIF2C,UBE2C,SPC25	7/186
2_Member	Reactome Gene Sets	R-HSA-2555396	Mitotic Metaphase and Anaphase	-3.24917	-1.20687	699,991,4001,5347,11004,11065,57405	BUB1,CDC20,LMNB1,PLK1,KIF2C,UBE2C,SPC25	7/187
2_Member	GO Biological Processes	GO:1901991	negative regulation of mitotic cell cycle phase transition	-3.19474	-1.16738	699,991,5347,7272,10217,51514,57405	BUB1,CDC20,PLK1,TTK,CTDSPL,DTL,SPC25	7/191
2_Member	GO Biological Processes	GO:0031396	regulation of protein ubiquitination	-3.06455	-1.0734	991,3301,5347,5414,11065,54602,151636	CDC20,DNAJA1,PLK1,SEPTIN4,UBE2C,NDFIP2,DTX3L	7/201
2_Member	Reactome Gene Sets	R-HSA-9648025	EML4 and NUDC in mitotic spindle formation	-3.03047	-1.04887	699,991,5347,11004,57405	BUB1,CDC20,PLK1,KIF2C,SPC25	5/99
2_Member	Reactome Gene Sets	R-HSA-2467813	Separation of Sister Chromatids	-3.00413	-1.03187	699,991,5347,11004,11065,57405	BUB1,CDC20,PLK1,KIF2C,UBE2C,SPC25	6/150
2_Member	KEGG Pathway	hsa04110	Cell cycle	-2.88801	-0.942623	699,991,995,5347,7272,157570	BUB1,CDC20,CDC25C,PLK1,TTK,ESCO2	6/158
2_Member	Reactome Gene Sets	R-HSA-2500257	Resolution of Sister Chromatid Cohesion	-2.8794	-0.939195	699,991,5347,11004,57405	BUB1,CDC20,PLK1,KIF2C,SPC25	5/107
2_Member	GO Biological Processes	GO:0051129	negative regulation of cellular component organization	-2.86398	-0.92671	699,991,1601,3428,3479,3627,3690,5347,6622,6710,7272,22974,57405,83700	BUB1,CDC20,DAB2,IFI16,IGF1,CXCL10,ITGB3,PLK1,SNCA,SPTB,TTK,TPX2,SPC25,JAM3	14/730
2_Member	GO Biological Processes	GO:0010639	negative regulation of organelle organization	-2.8635	-0.92671	699,991,3479,5347,6622,6710,7272,22974,57405	BUB1,CDC20,IGF1,PLK1,SNCA,SPTB,TTK,TPX2,SPC25	9/348
2_Member	GO Biological Processes	GO:0031398	positive regulation of protein ubiquitination	-2.82611	-0.899419	991,5347,5414,11065,54602	CDC20,PLK1,SEPTIN4,UBE2C,NDFIP2	5/110
2_Member	KEGG Pathway	hsa04914	Progesterone-mediated oocyte maturation	-2.80872	-0.888636	699,995,3479,5347,5602	BUB1,CDC25C,IGF1,PLK1,MAPK10	5/111
2_Member	Reactome Gene Sets	R-HSA-5663220	RHO GTPases Activate Formins	-2.7081	-0.807254	699,991,5347,11004,57405	BUB1,CDC20,PLK1,KIF2C,SPC25	5/117
2_Member	WikiPathways	WP179	Cell cycle	-2.66005	-0.776111	699,991,995,5347,7272	BUB1,CDC20,CDC25C,PLK1,TTK	5/120
2_Member	Reactome Gene Sets	R-HSA-69620	Cell Cycle Checkpoints	-2.65497	-0.77404	699,991,995,5347,11004,11065,57405	BUB1,CDC20,CDC25C,PLK1,KIF2C,UBE2C,SPC25	7/237
2_Member	GO Biological Processes	GO:0045930	negative regulation of mitotic cell cycle	-2.62442	-0.750564	699,991,5347,7272,10217,51514,57405	BUB1,CDC20,PLK1,TTK,CTDSPL,DTL,SPC25	7/240
2_Member	GO Biological Processes	GO:1903320	regulation of protein modification by small protein conjugation or removal	-2.58443	-0.724003	991,3301,5347,5414,11065,54602,151636	CDC20,DNAJA1,PLK1,SEPTIN4,UBE2C,NDFIP2,DTX3L	7/244
2_Member	GO Biological Processes	GO:1901873	regulation of post-translational protein modification	-2.53562	-0.68783	991,3301,5347,5414,11065,54602,151636	CDC20,DNAJA1,PLK1,SEPTIN4,UBE2C,NDFIP2,DTX3L	7/249
2_Member	GO Biological Processes	GO:0045786	negative regulation of cell cycle	-2.5155	-0.674595	699,991,5347,7272,10217,51514,57405,83666,151636	BUB1,CDC20,PLK1,TTK,CTDSPL,DTL,SPC25,PARP9,DTX3L	9/392
2_Member	GO Biological Processes	GO:1903322	positive regulation of protein modification by small protein conjugation or removal	-2.46714	-0.652727	991,5347,5414,11065,54602	CDC20,PLK1,SEPTIN4,UBE2C,NDFIP2	5/133
2_Member	GO Biological Processes	GO:1901875	positive regulation of post-translational protein modification	-2.45324	-0.643939	991,5347,5414,11065,54602	CDC20,PLK1,SEPTIN4,UBE2C,NDFIP2	5/134
2_Member	KEGG Pathway	hsa04114	Oocyte meiosis	-2.38558	-0.600958	699,991,995,3479,5347	BUB1,CDC20,CDC25C,IGF1,PLK1	5/139
2_Member	GO Biological Processes	GO:0090307	mitotic spindle assembly	-2.17246	-0.436589	991,9493,22974	CDC20,KIF23,TPX2	3/51
2_Member	Reactome Gene Sets	R-HSA-174178	APC/C:Cdh1 mediated degradation of Cdc20 and other APC/C:Cdh1 targeted proteins in late mitosis/early G1	-2.14904	-0.422712	991,5347,11065	CDC20,PLK1,UBE2C	3/52
2_Member	GO Biological Processes	GO:0044770	cell cycle phase transition	-2.14185	-0.418655	991,995,4781,5347,11065	CDC20,CDC25C,NFIB,PLK1,UBE2C	5/159
2_Member	GO Biological Processes	GO:0051225	spindle assembly	-2.09675	-0.38486	991,9493,22974,259266	CDC20,KIF23,TPX2,ASPM	4/104
2_Member	Reactome Gene Sets	R-HSA-176814	Activation of APC/C and APC/C:Cdc20 mediated degradation of mitotic proteins	-2.0817	-0.375863	991,5347,11065	CDC20,PLK1,UBE2C	3/55
2_Member	GO Biological Processes	GO:2000060	positive regulation of ubiquitin-dependent protein catabolic process	-2.0682	-0.364159	991,1601,1950,5347	CDC20,DAB2,EGF,PLK1	4/106
2_Member	Reactome Gene Sets	R-HSA-176408	Regulation of APC/C activators between G1/S and early anaphase	-2.03907	-0.344101	991,5347,11065	CDC20,PLK1,UBE2C	3/57
2_Member	GO Biological Processes	GO:2000058	regulation of ubiquitin-dependent protein catabolic process	-2.00291	-0.319492	991,1601,1950,5347,55872	CDC20,DAB2,EGF,PLK1,PBK	5/172
3_Summary	Reactome Gene Sets	R-HSA-109582	Hemostasis	-10.6545	-7.08931	1950,2162,2791,2811,2812,2982,3479,3690,5138,5197,5577,6403,8355,10112,10257,11004,22915,80739,83700,90952,126961,259215,333932	EGF,F13A1,GNG11,GP1BA,GP1BB,GUCY1A1,IGF1,ITGB3,PDE2A,PF4V1,PRKAR2B,SELP,H3C8,KIF20A,ABCC4,KIF2C,MMRN1,MPIG6B,JAM3,ESAM,H3C14,LY6G6F,H3C15	23/-
3_Member	Reactome Gene Sets	R-HSA-109582	Hemostasis	-10.6545	-7.08931	1950,2162,2791,2811,2812,2982,3479,3690,5138,5197,5577,6403,8355,10112,10257,11004,22915,80739,83700,90952,126961,259215,333932	EGF,F13A1,GNG11,GP1BA,GP1BB,GUCY1A1,IGF1,ITGB3,PDE2A,PF4V1,PRKAR2B,SELP,H3C8,KIF20A,ABCC4,KIF2C,MMRN1,MPIG6B,JAM3,ESAM,H3C14,LY6G6F,H3C15	23/535
3_Member	Reactome Gene Sets	R-HSA-76002	Platelet activation, signaling and aggregation	-7.05931	-3.89207	1950,2162,2791,2811,2812,3479,3690,6403,10257,22915,80739,259215	EGF,F13A1,GNG11,GP1BA,GP1BB,IGF1,ITGB3,SELP,ABCC4,MMRN1,MPIG6B,LY6G6F	12/213
3_Member	Reactome Gene Sets	R-HSA-114608	Platelet degranulation	-5.8667	-3.04188	1950,2162,3479,3690,6403,10257,22915,259215	EGF,F13A1,IGF1,ITGB3,SELP,ABCC4,MMRN1,LY6G6F	8/105
3_Member	Reactome Gene Sets	R-HSA-76005	Response to elevated platelet cytosolic Ca2+	-5.71354	-2.93841	1950,2162,3479,3690,6403,10257,22915,259215	EGF,F13A1,IGF1,ITGB3,SELP,ABCC4,MMRN1,LY6G6F	8/110
4_Summary	WikiPathways	WP5146	Lung pathology of COVID 19	-8.21818	-4.91624	3627,4283,23586,51284,64135,115004,3434,388646,712,2162,4939,5602,6403,843,3433,8743,91543,1524,51191,3428,115362,3690,6890	CXCL10,CXCL9,RIGI,TLR7,IFIH1,CGAS,IFIT1,GBP7,C1QA,F13A1,OAS2,MAPK10,SELP,CASP10,IFIT2,TNFSF10,RSAD2,CX3CR1,HERC5,IFI16,GBP5,ITGB3,TAP1	23/-
4_Member	WikiPathways	WP5146	Lung pathology of COVID 19	-8.21818	-4.91624	3627,4283,23586,51284,64135,115004	CXCL10,CXCL9,RIGI,TLR7,IFIH1,CGAS	6/20
4_Member	GO Biological Processes	GO:0071360	cellular response to exogenous dsRNA	-5.16141	-2.56626	3434,23586,64135,115004	IFIT1,RIGI,IFIH1,CGAS	4/17
4_Member	GO Biological Processes	GO:0034344	regulation of type III interferon production	-5.08178	-2.51561	23586,64135,388646	RIGI,IFIH1,GBP7	3/6
4_Member	KEGG Pathway	hsa05171	Coronavirus disease - COVID-19	-4.84446	-2.36116	712,2162,3627,4939,5602,6403,23586,51284,64135,115004	C1QA,F13A1,CXCL10,OAS2,MAPK10,SELP,RIGI,TLR7,IFIH1,CGAS	10/238
4_Member	GO Biological Processes	GO:0071359	cellular response to dsRNA	-4.60621	-2.17136	3434,23586,64135,115004	IFIT1,RIGI,IFIH1,CGAS	4/23
4_Member	WikiPathways	WP5187	mRNA vaccine activation of dendritic cell and induction of IFN 1	-4.31332	-1.94771	23586,51284,64135	RIGI,TLR7,IFIH1	3/10
4_Member	WikiPathways	WP3865	Novel intracellular components of RIG I like receptor pathway	-4.04455	-1.76568	843,3627,5602,23586,64135	CASP10,CXCL10,MAPK10,RIGI,IFIH1	5/60
4_Member	WikiPathways	WP4868	Type I interferon induction and signaling during SARS CoV 2 infection	-4.02066	-1.75651	4939,23586,51284,64135	OAS2,RIGI,TLR7,IFIH1	4/32
4_Member	WikiPathways	WP4880	Host pathogen interaction of human coronaviruses interferon induction	-3.9671	-1.72068	4939,23586,51284,64135	OAS2,RIGI,TLR7,IFIH1	4/33
4_Member	WikiPathways	WP5038	Mitochondrial immune response to SARS CoV 2	-3.91531	-1.68257	23586,51284,64135,115004	RIGI,TLR7,IFIH1,CGAS	4/34
4_Member	WikiPathways	WP5039	SARS CoV 2 innate immunity evasion and cell specific immune response	-3.84658	-1.6271	3433,3627,4283,23586,51284	IFIT2,CXCL10,CXCL9,RIGI,TLR7	5/66
4_Member	KEGG Pathway	hsa04622	RIG-I-like receptor signaling pathway	-3.66778	-1.49177	843,3627,5602,23586,64135	CASP10,CXCL10,MAPK10,RIGI,IFIH1	5/72
4_Member	WikiPathways	WP4705	Pathways of nucleic acid metabolism and innate immune sensing	-3.65882	-1.48868	23586,64135,115004	RIGI,IFIH1,CGAS	3/16
4_Member	GO Biological Processes	GO:0032728	positive regulation of interferon-beta production	-3.59403	-1.43933	4939,23586,51284,64135	OAS2,RIGI,TLR7,IFIH1	4/41
4_Member	GO Biological Processes	GO:0032481	positive regulation of type I interferon production	-3.55765	-1.41571	4939,23586,51284,64135,115004	OAS2,RIGI,TLR7,IFIH1,CGAS	5/76
4_Member	KEGG Pathway	hsa05164	Influenza A	-3.4514	-1.33852	3627,4939,8743,23586,51284,64135,91543	CXCL10,OAS2,TNFSF10,RIGI,TLR7,IFIH1,RSAD2	7/173
4_Member	GO Biological Processes	GO:0032479	regulation of type I interferon production	-3.34779	-1.2763	4939,23586,51284,64135,115004,388646	OAS2,RIGI,TLR7,IFIH1,CGAS,GBP7	6/129
4_Member	Reactome Gene Sets	R-HSA-9833110	RSV-host interactions	-3.33211	-1.26753	1524,4939,51191,51284,64135	CX3CR1,OAS2,HERC5,TLR7,IFIH1	5/85
4_Member	GO Biological Processes	GO:0043330	response to exogenous dsRNA	-3.29386	-1.24056	3434,23586,64135,115004	IFIT1,RIGI,IFIH1,CGAS	4/49
4_Member	GO Biological Processes	GO:0032727	positive regulation of interferon-alpha production	-3.067	-1.07391	23586,51284,64135	RIGI,TLR7,IFIH1	3/25
4_Member	GO Biological Processes	GO:0043331	response to dsRNA	-3.04373	-1.0545	3434,23586,64135,115004	IFIT1,RIGI,IFIH1,CGAS	4/57
4_Member	GO Biological Processes	GO:0032648	regulation of interferon-beta production	-2.95988	-0.999045	4939,23586,51284,64135	OAS2,RIGI,TLR7,IFIH1	4/60
4_Member	Reactome Gene Sets	R-HSA-9820952	Respiratory Syncytial Virus Infection Pathway	-2.91591	-0.965279	1524,4939,51191,51284,64135	CX3CR1,OAS2,HERC5,TLR7,IFIH1	5/105
4_Member	GO Biological Processes	GO:0032647	regulation of interferon-alpha production	-2.79043	-0.873612	23586,51284,64135	RIGI,TLR7,IFIH1	3/31
4_Member	GO Biological Processes	GO:0002753	cytoplasmic pattern recognition receptor signaling pathway	-2.68842	-0.795242	23586,51284,64135,115004	RIGI,TLR7,IFIH1,CGAS	4/71
4_Member	GO Biological Processes	GO:0002218	activation of innate immune response	-2.68832	-0.795242	3428,23586,51284,64135,115004,115362	IFI16,RIGI,TLR7,IFIH1,CGAS,GBP5	6/173
4_Member	WikiPathways	WP4655	Cytosolic DNA sensing pathway	-2.6226	-0.750564	843,3627,23586,115004	CASP10,CXCL10,RIGI,CGAS	4/74
4_Member	KEGG Pathway	hsa05168	Herpes simplex virus 1 infection	-2.57841	-0.722218	3690,4939,6890,23586,64135,115004	ITGB3,OAS2,TAP1,RIGI,IFIH1,CGAS	6/182
4_Member	KEGG Pathway	hsa04623	Cytosolic DNA-sensing pathway	-2.44208	-0.639078	3428,3627,23586,115004	IFI16,CXCL10,RIGI,CGAS	4/83
4_Member	WikiPathways	WP4630	Measles virus infection	-2.42582	-0.629093	4939,5602,23586,51284,64135	OAS2,MAPK10,RIGI,TLR7,IFIH1	5/136
4_Member	KEGG Pathway	hsa05162	Measles	-2.38558	-0.600958	4939,5602,23586,51284,64135	OAS2,MAPK10,RIGI,TLR7,IFIH1	5/139
4_Member	WikiPathways	WP75	Toll like receptor signaling	-2.23374	-0.483696	3627,4283,5602,51284	CXCL10,CXCL9,MAPK10,TLR7	4/95
4_Member	KEGG Pathway	hsa04620	Toll-like receptor signaling pathway	-2.02657	-0.335489	3627,4283,5602,51284	CXCL10,CXCL9,MAPK10,TLR7	4/109
5_Summary	WikiPathways	WP1601	Fluoropyrimidine activity	-6.71612	-3.67382	6241,7083,7298,8714,9429,10257,6890,2947,3690,5138,5139,5888,6622,54498,760,2982,7122,3627,5742,56670	RRM2,TK1,TYMS,ABCC3,ABCG2,ABCC4,TAP1,GSTM3,ITGB3,PDE2A,PDE3A,RAD51,SNCA,SMOX,CA2,GUCY1A1,CLDN5,CXCL10,PTGS1,SUCNR1	20/-
5_Member	WikiPathways	WP1601	Fluoropyrimidine activity	-6.71612	-3.67382	6241,7083,7298,8714,9429,10257	RRM2,TK1,TYMS,ABCC3,ABCG2,ABCC4	6/34
5_Member	KEGG Pathway	hsa01523	Antifolate resistance	-4.13352	-1.80722	7298,8714,9429,10257	TYMS,ABCC3,ABCG2,ABCC4	4/30
5_Member	KEGG Pathway	hsa04981	Folate transport and metabolism	-4.07609	-1.79345	7298,8714,9429,10257	TYMS,ABCC3,ABCG2,ABCC4	4/31
5_Member	KEGG Pathway	hsa02010	ABC transporters	-3.43656	-1.32622	6890,8714,9429,10257	TAP1,ABCC3,ABCG2,ABCC4	4/45
5_Member	WikiPathways	WP3612	Photodynamic therapy induced NFE2L2 NRF2 survival signaling	-3.17569	-1.15664	8714,9429,10257	ABCC3,ABCG2,ABCC4	3/23
5_Member	Reactome Gene Sets	R-HSA-9753281	Paracetamol ADME	-3.01616	-1.03926	8714,9429,10257	ABCC3,ABCG2,ABCC4	3/26
5_Member	GO Biological Processes	GO:0009410	response to xenobiotic stimulus	-2.72818	-0.816212	2947,3690,5138,5139,5888,6622,7298,8714,10257,54498	GSTM3,ITGB3,PDE2A,PDE3A,RAD51,SNCA,TYMS,ABCC3,ABCC4,SMOX	10/437
5_Member	GO Biological Processes	GO:0071466	cellular response to xenobiotic stimulus	-2.40943	-0.619981	2947,3690,5138,8714,10257,54498	GSTM3,ITGB3,PDE2A,ABCC3,ABCC4,SMOX	6/197
5_Member	KEGG Pathway	hsa04976	Bile secretion	-2.31661	-0.550769	760,8714,9429,10257	CA2,ABCC3,ABCG2,ABCC4	4/90
5_Member	GO Biological Processes	GO:0003018	vascular process in circulatory system	-2.27563	-0.51663	2982,5138,5139,7122,8714,9429,10257	GUCY1A1,PDE2A,PDE3A,CLDN5,ABCC3,ABCG2,ABCC4	7/278
5_Member	GO Biological Processes	GO:0042908	xenobiotic transport	-2.24594	-0.492563	8714,9429,10257	ABCC3,ABCG2,ABCC4	3/48
5_Member	GO Biological Processes	GO:0003013	circulatory system process	-2.20354	-0.459002	2982,3627,5138,5139,5742,7122,8714,9429,10257,56670	GUCY1A1,CXCL10,PDE2A,PDE3A,PTGS1,CLDN5,ABCC3,ABCG2,ABCC4,SUCNR1	10/519
5_Member	WikiPathways	WP4917	Proximal tubule transport	-2.03907	-0.344101	760,9429,10257	CA2,ABCG2,ABCC4	3/57
6_Summary	Reactome Gene Sets	R-HSA-418594	G alpha (i) signalling events	-6.46689	-3.47036	1237,1524,2358,2781,2791,3627,4283,5577,9934,10663,56670,64407,126006,2848,5031,5138,5139,2535,712,3428,5197,6403,6622,23780,51284,56833,80833,83700,115362,1053,2633,4781,4939,57088,80380,163351,388646,2811,3674,3690,8743,608,1154,3434,64135,4747,1601,1950,3479,4638,3301,340205	CCR8,CX3CR1,FPR2,GNAZ,GNG11,CXCL10,CXCL9,PRKAR2B,P2RY14,CXCR6,SUCNR1,RGS18,PCP2,GPR25,P2RY6,PDE2A,PDE3A,FZD2,C1QA,IFI16,PF4V1,SELP,SNCA,APOL2,TLR7,SLAMF8,APOL3,JAM3,GBP5,CEBPE,GBP1,NFIB,OAS2,PLSCR4,PDCD1LG2,GBP6,GBP7,GP1BA,ITGA2B,ITGB3,TNFSF10,TNFRSF17,CISH,IFIT1,IFIH1,NEFL,DAB2,EGF,IGF1,MYLK,DNAJA1,TREML1	52/-
6_Member	Reactome Gene Sets	R-HSA-418594	G alpha (i) signalling events	-6.46689	-3.47036	1237,1524,2358,2781,2791,3627,4283,5577,9934,10663,56670,64407,126006	CCR8,CX3CR1,FPR2,GNAZ,GNG11,CXCL10,CXCL9,PRKAR2B,P2RY14,CXCR6,SUCNR1,RGS18,PCP2	13/289
6_Member	Reactome Gene Sets	R-HSA-388396	GPCR downstream signalling	-5.72432	-2.93841	1237,1524,2358,2781,2791,2848,3627,4283,5031,5138,5139,5577,9934,10663,56670,64407,126006	CCR8,CX3CR1,FPR2,GNAZ,GNG11,GPR25,CXCL10,CXCL9,P2RY6,PDE2A,PDE3A,PRKAR2B,P2RY14,CXCR6,SUCNR1,RGS18,PCP2	17/573
6_Member	Reactome Gene Sets	R-HSA-372790	Signaling by GPCR	-5.62756	-2.8753	1237,1524,2358,2535,2781,2791,2848,3627,4283,5031,5138,5139,5577,9934,10663,56670,64407,126006	CCR8,CX3CR1,FPR2,FZD2,GNAZ,GNG11,GPR25,CXCL10,CXCL9,P2RY6,PDE2A,PDE3A,PRKAR2B,P2RY14,CXCR6,SUCNR1,RGS18,PCP2	18/648
6_Member	GO Biological Processes	GO:0006954	inflammatory response	-5.05101	-2.51386	712,1524,2358,3428,3627,4283,5197,6403,6622,10663,23780,51284,56833,80833,83700,115362	C1QA,CX3CR1,FPR2,IFI16,CXCL10,CXCL9,PF4V1,SELP,SNCA,CXCR6,APOL2,TLR7,SLAMF8,APOL3,JAM3,GBP5	16/577
6_Member	GO Biological Processes	GO:0009617	response to bacterium	-4.39522	-2.00613	1053,1524,2358,2633,3627,4283,4781,4939,5197,6403,6622,56833,57088,80380,115362,163351,388646	CEBPE,CX3CR1,FPR2,GBP1,CXCL10,CXCL9,NFIB,OAS2,PF4V1,SELP,SNCA,SLAMF8,PLSCR4,PDCD1LG2,GBP5,GBP6,GBP7	17/726
6_Member	Reactome Gene Sets	R-HSA-380108	Chemokine receptors bind chemokines	-4.1155	-1.80559	1237,1524,3627,4283,10663	CCR8,CX3CR1,CXCL10,CXCL9,CXCR6	5/58
6_Member	GO Biological Processes	GO:0002685	regulation of leukocyte migration	-4.08989	-1.79578	1524,2358,2811,3627,3674,3690,6403,56833,83700	CX3CR1,FPR2,GP1BA,CXCL10,ITGA2B,ITGB3,SELP,SLAMF8,JAM3	9/236
6_Member	GO Biological Processes	GO:0090025	regulation of monocyte chemotaxis	-4.02066	-1.75651	1524,2358,3627,56833	CX3CR1,FPR2,CXCL10,SLAMF8	4/32
6_Member	KEGG Pathway	hsa04061	Viral protein interaction with cytokine and cytokine receptor	-3.94803	-1.70851	1237,1524,3627,4283,5197,8743	CCR8,CX3CR1,CXCL10,CXCL9,PF4V1,TNFSF10	6/100
6_Member	GO Biological Processes	GO:0002687	positive regulation of leukocyte migration	-3.79462	-1.59117	1524,2358,3627,3674,3690,6403,83700	CX3CR1,FPR2,CXCL10,ITGA2B,ITGB3,SELP,JAM3	7/152
6_Member	GO Biological Processes	GO:0071222	cellular response to lipopolysaccharide	-3.66333	-1.49026	1053,1524,3627,4283,5197,57088,80380,115362	CEBPE,CX3CR1,CXCL10,CXCL9,PF4V1,PLSCR4,PDCD1LG2,GBP5	8/212
6_Member	GO Biological Processes	GO:0070098	chemokine-mediated signaling pathway	-3.61187	-1.44464	1237,1524,3627,4283,10663	CCR8,CX3CR1,CXCL10,CXCL9,CXCR6	5/74
6_Member	GO Biological Processes	GO:0032496	response to lipopolysaccharide	-3.56858	-1.4239	1053,1524,3627,4283,5197,6403,6622,57088,80380,115362	CEBPE,CX3CR1,CXCL10,CXCL9,PF4V1,SELP,SNCA,PLSCR4,PDCD1LG2,GBP5	10/339
6_Member	GO Biological Processes	GO:0071219	cellular response to molecule of bacterial origin	-3.47639	-1.35317	1053,1524,3627,4283,5197,57088,80380,115362	CEBPE,CX3CR1,CXCL10,CXCL9,PF4V1,PLSCR4,PDCD1LG2,GBP5	8/226
6_Member	GO Biological Processes	GO:0071345	cellular response to cytokine stimulus	-3.47321	-1.3526	608,1154,1237,1524,2633,3428,3434,3627,4283,4939,5138,10663,64135,115362,163351,388646	TNFRSF17,CISH,CCR8,CX3CR1,GBP1,IFI16,IFIT1,CXCL10,CXCL9,OAS2,PDE2A,CXCR6,IFIH1,GBP5,GBP6,GBP7	16/787
6_Member	GO Biological Processes	GO:1990868	response to chemokine	-3.37981	-1.28445	1237,1524,3627,4283,10663	CCR8,CX3CR1,CXCL10,CXCL9,CXCR6	5/83
6_Member	GO Biological Processes	GO:1990869	cellular response to chemokine	-3.37981	-1.28445	1237,1524,3627,4283,10663	CCR8,CX3CR1,CXCL10,CXCL9,CXCR6	5/83
6_Member	GO Biological Processes	GO:0002237	response to molecule of bacterial origin	-3.35391	-1.2763	1053,1524,3627,4283,5197,6403,6622,57088,80380,115362	CEBPE,CX3CR1,CXCL10,CXCL9,PF4V1,SELP,SNCA,PLSCR4,PDCD1LG2,GBP5	10/361
6_Member	GO Biological Processes	GO:0040011	locomotion	-3.32596	-1.26593	1237,1524,2358,3627,3690,4283,4747,5197,10663,56833	CCR8,CX3CR1,FPR2,CXCL10,ITGB3,CXCL9,NEFL,PF4V1,CXCR6,SLAMF8	10/364
6_Member	Reactome Gene Sets	R-HSA-500792	GPCR ligand binding	-3.21324	-1.18166	1237,1524,2358,2535,2791,3627,4283,5031,9934,10663,56670	CCR8,CX3CR1,FPR2,FZD2,GNG11,CXCL10,CXCL9,P2RY6,P2RY14,CXCR6,SUCNR1	11/446
6_Member	GO Biological Processes	GO:0090026	positive regulation of monocyte chemotaxis	-3.17569	-1.15664	1524,2358,3627	CX3CR1,FPR2,CXCL10	3/23
6_Member	KEGG Pathway	hsa04062	Chemokine signaling pathway	-3.16805	-1.15105	1237,1524,2791,3627,4283,5197,10663	CCR8,CX3CR1,GNG11,CXCL10,CXCL9,PF4V1,CXCR6	7/193
6_Member	GO Biological Processes	GO:0071216	cellular response to biotic stimulus	-3.16448	-1.14952	1053,1524,3627,4283,5197,57088,80380,115362	CEBPE,CX3CR1,CXCL10,CXCL9,PF4V1,PLSCR4,PDCD1LG2,GBP5	8/252
6_Member	Reactome Gene Sets	R-HSA-373076	Class A/1 (Rhodopsin-like receptors)	-3.15585	-1.14447	1237,1524,2358,3627,4283,5031,9934,10663,56670	CCR8,CX3CR1,FPR2,CXCL10,CXCL9,P2RY6,P2RY14,CXCR6,SUCNR1	9/316
6_Member	WikiPathways	WP5473	Cytokine cytokine receptor interaction	-3.13109	-1.12621	608,1237,1524,3627,4283,5197,8743,10663	TNFRSF17,CCR8,CX3CR1,CXCL10,CXCL9,PF4V1,TNFSF10,CXCR6	8/255
6_Member	GO Biological Processes	GO:0071677	positive regulation of mononuclear cell migration	-3.1114	-1.10851	1524,2358,3627,3690,83700	CX3CR1,FPR2,CXCL10,ITGB3,JAM3	5/95
6_Member	GO Biological Processes	GO:0071675	regulation of mononuclear cell migration	-3.03433	-1.05034	1524,2358,3627,3690,56833,83700	CX3CR1,FPR2,CXCL10,ITGB3,SLAMF8,JAM3	6/148
6_Member	GO Biological Processes	GO:0006935	chemotaxis	-2.92434	-0.970177	1237,1524,2358,3627,3690,4283,5197,10663,56833	CCR8,CX3CR1,FPR2,CXCL10,ITGB3,CXCL9,PF4V1,CXCR6,SLAMF8	9/341
6_Member	GO Biological Processes	GO:0060326	cell chemotaxis	-2.91847	-0.966075	1237,1524,3627,4283,5197,10663,56833	CCR8,CX3CR1,CXCL10,CXCL9,PF4V1,CXCR6,SLAMF8	7/213
6_Member	GO Biological Processes	GO:0042330	taxis	-2.90679	-0.959629	1237,1524,2358,3627,3690,4283,5197,10663,56833	CCR8,CX3CR1,FPR2,CXCL10,ITGB3,CXCL9,PF4V1,CXCR6,SLAMF8	9/343
6_Member	GO Biological Processes	GO:0040017	positive regulation of locomotion	-2.87969	-0.939195	1524,1601,1950,2358,3479,3627,3674,3690,4638,5031,6403,56670,83700	CX3CR1,DAB2,EGF,FPR2,IGF1,CXCL10,ITGA2B,ITGB3,MYLK,P2RY6,SELP,SUCNR1,JAM3	13/646
6_Member	WikiPathways	WP3929	Chemokine signaling	-2.79208	-0.873631	1237,1524,2791,3627,4283,10663	CCR8,CX3CR1,GNG11,CXCL10,CXCL9,CXCR6	6/165
6_Member	KEGG Pathway	hsa04060	Cytokine-cytokine receptor interaction	-2.70154	-0.802253	608,1237,1524,3627,4283,5197,8743,10663	TNFRSF17,CCR8,CX3CR1,CXCL10,CXCL9,PF4V1,TNFSF10,CXCR6	8/298
6_Member	GO Biological Processes	GO:0030335	positive regulation of cell migration	-2.67572	-0.787232	1524,1601,1950,2358,3479,3627,3674,3690,4638,5031,6403,83700	CX3CR1,DAB2,EGF,FPR2,IGF1,CXCL10,ITGA2B,ITGB3,MYLK,P2RY6,SELP,JAM3	12/600
6_Member	GO Biological Processes	GO:0050900	leukocyte migration	-2.61434	-0.743769	1524,3627,4283,5197,6403,56833,83700	CX3CR1,CXCL10,CXCL9,PF4V1,SELP,SLAMF8,JAM3	7/241
6_Member	WikiPathways	WP24	Peptide GPCRs	-2.60133	-0.739448	1237,1524,2358,10663	CCR8,CX3CR1,FPR2,CXCR6	4/75
6_Member	GO Biological Processes	GO:0002688	regulation of leukocyte chemotaxis	-2.55325	-0.701728	1524,2358,3627,56833,83700	CX3CR1,FPR2,CXCL10,SLAMF8,JAM3	5/127
6_Member	GO Biological Processes	GO:0071396	cellular response to lipid	-2.51907	-0.676795	1053,1524,3301,3627,4283,5031,5139,5197,57088,80380,115362	CEBPE,CX3CR1,DNAJA1,CXCL10,CXCL9,P2RY6,PDE3A,PF4V1,PLSCR4,PDCD1LG2,GBP5	11/546
6_Member	GO Biological Processes	GO:2000147	positive regulation of cell motility	-2.50404	-0.668683	1524,1601,1950,2358,3479,3627,3674,3690,4638,5031,6403,83700	CX3CR1,DAB2,EGF,FPR2,IGF1,CXCL10,ITGA2B,ITGB3,MYLK,P2RY6,SELP,JAM3	12/630
6_Member	Reactome Gene Sets	R-HSA-375276	Peptide ligand-binding receptors	-2.48621	-0.661396	1237,1524,2358,3627,4283,10663	CCR8,CX3CR1,FPR2,CXCL10,CXCL9,CXCR6	6/190
6_Member	WikiPathways	WP455	GPCRs class A rhodopsin like	-2.43255	-0.633286	1237,1524,2358,2848,5031,9934,56670	CCR8,CX3CR1,FPR2,GPR25,P2RY6,P2RY14,SUCNR1	7/260
6_Member	Canonical Pathways	M222	PID CXCR3 PATHWAY	-2.38059	-0.599549	2781,3627,4283	GNAZ,CXCL10,CXCL9	3/43
6_Member	GO Biological Processes	GO:0030595	leukocyte chemotaxis	-2.34638	-0.574758	1524,3627,4283,5197,56833	CX3CR1,CXCL10,CXCL9,PF4V1,SLAMF8	5/142
6_Member	GO Biological Processes	GO:0097530	granulocyte migration	-2.31661	-0.550769	3627,4283,5197,83700	CXCL10,CXCL9,PF4V1,JAM3	4/90
6_Member	GO Biological Processes	GO:0019221	cytokine-mediated signaling pathway	-2.24935	-0.494851	608,1154,1237,1524,3627,4283,4939,10663,64135	TNFRSF17,CISH,CCR8,CX3CR1,CXCL10,CXCL9,OAS2,CXCR6,IFIH1	9/431
6_Member	GO Biological Processes	GO:0050920	regulation of chemotaxis	-2.20778	-0.462149	1524,2358,3627,56670,56833,83700	CX3CR1,FPR2,CXCL10,SUCNR1,SLAMF8,JAM3	6/217
6_Member	GO Biological Processes	GO:0030593	neutrophil chemotaxis	-2.10368	-0.389759	3627,4283,5197	CXCL10,CXCL9,PF4V1	3/54
6_Member	GO Biological Processes	GO:0019722	calcium-mediated signaling	-2.03377	-0.340752	1237,1524,2358,10663,340205	CCR8,CX3CR1,FPR2,CXCR6,TREML1	5/169
7_Summary	GO Biological Processes	GO:0031349	positive regulation of defense response	-6.45197	-3.47036	838,2358,2633,3428,5138,6622,23586,51284,55601,56670,64135,80231,83666,91543,115004,115362,1524,3627,10346,10906,51191,56833,151636,712	CASP5,FPR2,GBP1,IFI16,PDE2A,SNCA,RIGI,TLR7,DDX60,SUCNR1,IFIH1,TASL,PARP9,RSAD2,CGAS,GBP5,CX3CR1,CXCL10,TRIM22,TRAFD1,HERC5,SLAMF8,DTX3L,C1QA	24/-
7_Member	GO Biological Processes	GO:0031349	positive regulation of defense response	-6.45197	-3.47036	838,2358,2633,3428,5138,6622,23586,51284,55601,56670,64135,80231,83666,91543,115004,115362	CASP5,FPR2,GBP1,IFI16,PDE2A,SNCA,RIGI,TLR7,DDX60,SUCNR1,IFIH1,TASL,PARP9,RSAD2,CGAS,GBP5	16/449
7_Member	GO Biological Processes	GO:0032103	positive regulation of response to external stimulus	-6.22507	-3.3289	838,1524,2358,2633,3428,3627,5138,6622,23586,51284,55601,56670,64135,80231,83666,91543,115004,115362	CASP5,CX3CR1,FPR2,GBP1,IFI16,CXCL10,PDE2A,SNCA,RIGI,TLR7,DDX60,SUCNR1,IFIH1,TASL,PARP9,RSAD2,CGAS,GBP5	18/588
7_Member	GO Biological Processes	GO:0002831	regulation of response to biotic stimulus	-5.06035	-2.51453	2358,3428,10346,10906,23586,51191,51284,55601,56833,64135,80231,83666,91543,115004,115362,151636	FPR2,IFI16,TRIM22,TRAFD1,RIGI,HERC5,TLR7,DDX60,SLAMF8,IFIH1,TASL,PARP9,RSAD2,CGAS,GBP5,DTX3L	16/576
7_Member	GO Biological Processes	GO:0045089	positive regulation of innate immune response	-4.70671	-2.25548	2358,3428,23586,51284,55601,64135,80231,83666,91543,115004,115362	FPR2,IFI16,RIGI,TLR7,DDX60,IFIH1,TASL,PARP9,RSAD2,CGAS,GBP5	11/301
7_Member	GO Biological Processes	GO:0002833	positive regulation of response to biotic stimulus	-4.31896	-1.94771	2358,3428,23586,51284,55601,64135,80231,83666,91543,115004,115362	FPR2,IFI16,RIGI,TLR7,DDX60,IFIH1,TASL,PARP9,RSAD2,CGAS,GBP5	11/332
7_Member	GO Biological Processes	GO:0045088	regulation of innate immune response	-4.08349	-1.79345	2358,3428,10906,23586,51284,55601,56833,64135,80231,83666,91543,115004,115362	FPR2,IFI16,TRAFD1,RIGI,TLR7,DDX60,SLAMF8,IFIH1,TASL,PARP9,RSAD2,CGAS,GBP5	13/482
7_Member	GO Biological Processes	GO:0039531	regulation of cytoplasmic pattern recognition receptor signaling pathway	-3.34779	-1.2763	3428,55601,80231,91543,115004,115362	IFI16,DDX60,TASL,RSAD2,CGAS,GBP5	6/129
7_Member	GO Biological Processes	GO:0062208	positive regulation of pattern recognition receptor signaling pathway	-2.58039	-0.72278	55601,80231,91543,115362	DDX60,TASL,RSAD2,GBP5	4/76
7_Member	GO Biological Processes	GO:0062207	regulation of pattern recognition receptor signaling pathway	-2.47503	-0.655444	3428,55601,80231,91543,115004,115362	IFI16,DDX60,TASL,RSAD2,CGAS,GBP5	6/191
7_Member	GO Biological Processes	GO:0050778	positive regulation of immune response	-2.22435	-0.475413	712,2358,3428,23586,51284,55601,64135,80231,83666,91543,115004,115362	C1QA,FPR2,IFI16,RIGI,TLR7,DDX60,IFIH1,TASL,PARP9,RSAD2,CGAS,GBP5	12/684
8_Summary	Canonical Pathways	M14	PID AURORA B PATHWAY	-6.34489	-3.40648	699,4638,9493,10112,11004,64151,5347,5413,5414,55165,1780,3301,4747,9787,64800,221421,6886,30849,259266	BUB1,MYLK,KIF23,KIF20A,KIF2C,NCAPG,PLK1,SEPTIN5,SEPTIN4,CEP55,DYNC1I1,DNAJA1,NEFL,DLGAP5,EFCAB6,RSPH9,TAL1,PIK3R4,ASPM	19/-
8_Member	Canonical Pathways	M14	PID AURORA B PATHWAY	-6.34489	-3.40648	699,4638,9493,10112,11004,64151	BUB1,MYLK,KIF23,KIF20A,KIF2C,NCAPG	6/39
8_Member	GO Biological Processes	GO:0061640	cytoskeleton-dependent cytokinesis	-3.57513	-1.4277	5347,5413,5414,9493,10112,55165	PLK1,SEPTIN5,SEPTIN4,KIF23,KIF20A,CEP55	6/117
8_Member	GO Biological Processes	GO:0000910	cytokinesis	-3.53541	-1.3989	5347,5413,5414,9493,10112,55165	PLK1,SEPTIN5,SEPTIN4,KIF23,KIF20A,CEP55	6/119
8_Member	GO Biological Processes	GO:0007018	microtubule-based movement	-2.65694	-0.774505	1780,3301,4747,5414,9493,9787,10112,11004,64800,221421	DYNC1I1,DNAJA1,NEFL,SEPTIN4,KIF23,DLGAP5,KIF20A,KIF2C,EFCAB6,RSPH9	10/447
8_Member	GO Biological Processes	GO:0051302	regulation of cell division	-2.48621	-0.661396	5347,6886,9493,10112,30849,259266	PLK1,TAL1,KIF23,KIF20A,PIK3R4,ASPM	6/190
8_Member	GO Biological Processes	GO:0000281	mitotic cytokinesis	-2.33383	-0.564236	5347,9493,10112,55165	PLK1,KIF23,KIF20A,CEP55	4/89
8_Member	GO Biological Processes	GO:0032465	regulation of cytokinesis	-2.23374	-0.483696	5347,9493,10112,30849	PLK1,KIF23,KIF20A,PIK3R4	4/95
9_Summary	WikiPathways	WP5115	Network map of SARS CoV 2 signaling	-6.23672	-3.3289	838,2811,3434,3627,4283,4939,6241,6403,8542,8743,23586,64135	CASP5,GP1BA,IFIT1,CXCL10,CXCL9,OAS2,RRM2,SELP,APOL1,TNFSF10,RIGI,IFIH1	12/-
9_Member	WikiPathways	WP5115	Network map of SARS CoV 2 signaling	-6.23672	-3.3289	838,2811,3434,3627,4283,4939,6241,6403,8542,8743,23586,64135	CASP5,GP1BA,IFIT1,CXCL10,CXCL9,OAS2,RRM2,SELP,APOL1,TNFSF10,RIGI,IFIH1	12/254
10_Summary	GO Biological Processes	GO:0051098	regulation of binding	-6.20279	-3.3278	1601,1950,3428,3433,3434,3479,4781,5347,7122,83666,151636,3301,3690,6622,54602	DAB2,EGF,IFI16,IFIT2,IFIT1,IGF1,NFIB,PLK1,CLDN5,PARP9,DTX3L,DNAJA1,ITGB3,SNCA,NDFIP2	15/-
10_Member	GO Biological Processes	GO:0051098	regulation of binding	-6.20279	-3.3278	1601,1950,3428,3433,3434,3479,4781,5347,7122,83666,151636	DAB2,EGF,IFI16,IFIT2,IFIT1,IGF1,NFIB,PLK1,CLDN5,PARP9,DTX3L	11/210
10_Member	GO Biological Processes	GO:0043393	regulation of protein binding	-3.76415	-1.57311	1601,3433,3434,5347,7122,151636	DAB2,IFIT2,IFIT1,PLK1,CLDN5,DTX3L	6/108
10_Member	GO Biological Processes	GO:0051100	negative regulation of binding	-3.07045	-1.07391	1601,3428,3433,3434,4781	DAB2,IFI16,IFIT2,IFIT1,NFIB	5/97
10_Member	GO Biological Processes	GO:0044092	negative regulation of molecular function	-2.48207	-0.658573	1601,3301,3428,3433,3434,3690,4781,5347,6622,54602,83666,151636	DAB2,DNAJA1,IFI16,IFIT2,IFIT1,ITGB3,NFIB,PLK1,SNCA,NDFIP2,PARP9,DTX3L	12/634
11_Summary	GO Biological Processes	GO:0010572	positive regulation of platelet activation	-5.67339	-2.90984	2811,2812,6403,375033,3674,3690,2162,2982,4638,5742,22915,80739,340205,5197,1524,3479,4747,4781,3161,4939,5347,5413,7122,83700,838,843,3301,3428,5046,146862,23007	GP1BA,GP1BB,SELP,PEAR1,ITGA2B,ITGB3,F13A1,GUCY1A1,MYLK,PTGS1,MMRN1,MPIG6B,TREML1,PF4V1,CX3CR1,IGF1,NEFL,NFIB,HMMR,OAS2,PLK1,SEPTIN5,CLDN5,JAM3,CASP5,CASP10,DNAJA1,IFI16,PCSK6,UNC45B,PLCH1	31/-
11_Member	GO Biological Processes	GO:0010572	positive regulation of platelet activation	-5.67339	-2.90984	2811,2812,6403,375033	GP1BA,GP1BB,SELP,PEAR1	4/13
11_Member	CORUM	CORUM:2872	ITGA2b-ITGB3-CD9-GP1b-CD47 complex	-5.38038	-2.69981	2811,3674,3690	GP1BA,ITGA2B,ITGB3	3/5
11_Member	GO Biological Processes	GO:0072378	blood coagulation, fibrin clot formation	-5.27534	-2.64801	2162,2811,2812,3690	F13A1,GP1BA,GP1BB,ITGB3	4/16
11_Member	GO Biological Processes	GO:0072376	protein activation cascade	-4.95474	-2.44392	2162,2811,2812,3690	F13A1,GP1BA,GP1BB,ITGB3	4/19
11_Member	KEGG Pathway	hsa04611	Platelet activation	-4.30614	-1.94508	2811,2812,2982,3674,3690,4638,5742	GP1BA,GP1BB,GUCY1A1,ITGA2B,ITGB3,MYLK,PTGS1	7/126
11_Member	GO Biological Processes	GO:0010543	regulation of platelet activation	-4.26592	-1.90936	2811,2812,6403,22915,375033	GP1BA,GP1BB,SELP,MMRN1,PEAR1	5/54
11_Member	GO Biological Processes	GO:0007596	blood coagulation	-4.00552	-1.74497	2162,2811,2812,3690,22915,80739,340205,375033	F13A1,GP1BA,GP1BB,ITGB3,MMRN1,MPIG6B,TREML1,PEAR1	8/189
11_Member	GO Biological Processes	GO:0050817	coagulation	-3.97382	-1.72068	2162,2811,2812,3690,22915,80739,340205,375033	F13A1,GP1BA,GP1BB,ITGB3,MMRN1,MPIG6B,TREML1,PEAR1	8/191
11_Member	Reactome Gene Sets	R-HSA-140877	Formation of Fibrin Clot (Clotting Cascade)	-3.9671	-1.72068	2162,2811,2812,5197	F13A1,GP1BA,GP1BB,PF4V1	4/33
11_Member	GO Biological Processes	GO:0007599	hemostasis	-3.9116	-1.68221	2162,2811,2812,3690,22915,80739,340205,375033	F13A1,GP1BA,GP1BB,ITGB3,MMRN1,MPIG6B,TREML1,PEAR1	8/195
11_Member	GO Biological Processes	GO:0009611	response to wounding	-3.78303	-1.58892	1524,2162,2811,2812,3479,3690,4747,4781,22915,80739,340205,375033	CX3CR1,F13A1,GP1BA,GP1BB,IGF1,ITGB3,NEFL,NFIB,MMRN1,MPIG6B,TREML1,PEAR1	12/448
11_Member	KEGG Pathway	hsa04512	ECM-receptor interaction	-3.24043	-1.20245	2811,2812,3161,3674,3690	GP1BA,GP1BB,HMMR,ITGA2B,ITGB3	5/89
11_Member	GO Biological Processes	GO:0042060	wound healing	-2.97782	-1.00924	2162,2811,2812,3479,3690,22915,80739,340205,375033	F13A1,GP1BA,GP1BB,IGF1,ITGB3,MMRN1,MPIG6B,TREML1,PEAR1	9/335
11_Member	GO Biological Processes	GO:0030168	platelet activation	-2.97222	-1.00728	2811,2812,3690,340205,375033	GP1BA,GP1BB,ITGB3,TREML1,PEAR1	5/102
11_Member	Reactome Gene Sets	R-HSA-76009	Platelet Aggregation (Plug Formation)	-2.83223	-0.903874	2811,2812,3690	GP1BA,GP1BB,ITGB3	3/30
11_Member	GO Biological Processes	GO:0050878	regulation of body fluid levels	-2.68247	-0.79246	2162,2811,2812,3690,4939,22915,80739,340205,375033	F13A1,GP1BA,GP1BB,ITGB3,OAS2,MMRN1,MPIG6B,TREML1,PEAR1	9/370
11_Member	WikiPathways	WP4657	22q11 2 copy number variation syndrome	-2.58303	-0.724003	2811,2812,5347,5413,7122	GP1BA,GP1BB,PLK1,SEPTIN5,CLDN5	5/125
11_Member	GO Biological Processes	GO:0002691	regulation of cellular extravasation	-2.4096	-0.619981	2811,6403,83700	GP1BA,SELP,JAM3	3/42
11_Member	KEGG Pathway	hsa04640	Hematopoietic cell lineage	-2.15583	-0.425287	2811,2812,3674,3690	GP1BA,GP1BB,ITGA2B,ITGB3	4/100
11_Member	GO Biological Processes	GO:0051604	protein maturation	-2.06717	-0.364159	838,843,2162,2811,2812,3301,3428,3690,5046,146862	CASP5,CASP10,F13A1,GP1BA,GP1BB,DNAJA1,IFI16,ITGB3,PCSK6,UNC45B	10/544
11_Member	GO Biological Processes	GO:0051209	release of sequestered calcium ion into cytosol	-2.03907	-0.344101	2811,2812,23007	GP1BA,GP1BB,PLCH1	3/57
11_Member	GO Biological Processes	GO:0051283	negative regulation of sequestering of calcium ion	-2.01839	-0.332112	2811,2812,23007	GP1BA,GP1BB,PLCH1	3/58
12_Summary	GO Biological Processes	GO:0002230	positive regulation of defense response to virus by host	-5.33477	-2.69901	10346,23586,83666,115004,151636,51191	TRIM22,RIGI,PARP9,CGAS,DTX3L,HERC5	6/-
12_Member	GO Biological Processes	GO:0002230	positive regulation of defense response to virus by host	-5.33477	-2.69901	10346,23586,83666,115004,151636	TRIM22,RIGI,PARP9,CGAS,DTX3L	5/33
12_Member	GO Biological Processes	GO:0050688	regulation of defense response to virus	-4.97366	-2.4564	10346,23586,51191,83666,115004,151636	TRIM22,RIGI,HERC5,PARP9,CGAS,DTX3L	6/66
12_Member	GO Biological Processes	GO:0050691	regulation of defense response to virus by host	-4.65507	-2.20936	10346,23586,83666,115004,151636	TRIM22,RIGI,PARP9,CGAS,DTX3L	5/45
13_Summary	GO Biological Processes	GO:0090068	positive regulation of cell cycle process	-5.10184	-2.52194	699,991,995,1950,3479,6241,9493,9787,11065,51514,64151,6886,2017,6622,8743	BUB1,CDC20,CDC25C,EGF,IGF1,RRM2,KIF23,DLGAP5,UBE2C,DTL,NCAPG,TAL1,CTTN,SNCA,TNFSF10	15/-
13_Member	GO Biological Processes	GO:0090068	positive regulation of cell cycle process	-5.10184	-2.52194	699,991,995,1950,3479,6241,9493,9787,11065,51514,64151	BUB1,CDC20,CDC25C,EGF,IGF1,RRM2,KIF23,DLGAP5,UBE2C,DTL,NCAPG	11/273
13_Member	GO Biological Processes	GO:0045787	positive regulation of cell cycle	-4.89546	-2.39162	699,991,995,1950,3479,6241,6886,9493,9787,11065,51514,64151	BUB1,CDC20,CDC25C,EGF,IGF1,RRM2,TAL1,KIF23,DLGAP5,UBE2C,DTL,NCAPG	12/343
13_Member	GO Biological Processes	GO:0045840	positive regulation of mitotic nuclear division	-4.56156	-2.13731	991,1950,3479,9787,11065	CDC20,EGF,IGF1,DLGAP5,UBE2C	5/47
13_Member	GO Biological Processes	GO:0045931	positive regulation of mitotic cell cycle	-4.09601	-1.798	991,995,6241,6886,9787,11065,51514	CDC20,CDC25C,RRM2,TAL1,DLGAP5,UBE2C,DTL	7/136
13_Member	GO Biological Processes	GO:1905820	positive regulation of chromosome separation	-4.02066	-1.75651	991,9787,11065,64151	CDC20,DLGAP5,UBE2C,NCAPG	4/32
13_Member	GO Biological Processes	GO:0051785	positive regulation of nuclear division	-3.9762	-1.72068	991,1950,3479,9787,11065	CDC20,EGF,IGF1,DLGAP5,UBE2C	5/62
13_Member	GO Biological Processes	GO:1901992	positive regulation of mitotic cell cycle phase transition	-3.83122	-1.615	991,995,6241,9787,11065,51514	CDC20,CDC25C,RRM2,DLGAP5,UBE2C,DTL	6/105
13_Member	GO Biological Processes	GO:0045842	positive regulation of mitotic metaphase/anaphase transition	-3.57692	-1.4277	991,9787,11065	CDC20,DLGAP5,UBE2C	3/17
13_Member	GO Biological Processes	GO:1902101	positive regulation of metaphase/anaphase transition of cell cycle	-3.50015	-1.36901	991,9787,11065	CDC20,DLGAP5,UBE2C	3/18
13_Member	GO Biological Processes	GO:1901989	positive regulation of cell cycle phase transition	-3.40224	-1.30195	991,995,6241,9787,11065,51514	CDC20,CDC25C,RRM2,DLGAP5,UBE2C,DTL	6/126
13_Member	GO Biological Processes	GO:1901970	positive regulation of mitotic sister chromatid separation	-3.29523	-1.24056	991,9787,11065	CDC20,DLGAP5,UBE2C	3/21
13_Member	GO Biological Processes	GO:0010638	positive regulation of organelle organization	-2.82078	-0.897252	699,991,1950,2017,3479,6622,6886,8743,9787,11065,64151	BUB1,CDC20,EGF,CTTN,IGF1,SNCA,TAL1,TNFSF10,DLGAP5,UBE2C,NCAPG	11/499
14_Summary	GO Biological Processes	GO:0051282	regulation of sequestering of calcium ion	-5.07428	-2.51561	2811,2812,3627,3690,4283,5031,6622,23007,1601,4638,1950,3479,760	GP1BA,GP1BB,CXCL10,ITGB3,CXCL9,P2RY6,SNCA,PLCH1,DAB2,MYLK,EGF,IGF1,CA2	13/-
14_Member	GO Biological Processes	GO:0051282	regulation of sequestering of calcium ion	-5.07428	-2.51561	2811,2812,3627,3690,4283,5031,6622,23007	GP1BA,GP1BB,CXCL10,ITGB3,CXCL9,P2RY6,SNCA,PLCH1	8/134
14_Member	GO Biological Processes	GO:0051281	positive regulation of release of sequestered calcium ion into cytosol	-3.51327	-1.37945	3627,4283,5031,6622	CXCL10,CXCL9,P2RY6,SNCA	4/43
14_Member	GO Biological Processes	GO:0051279	regulation of release of sequestered calcium ion into cytosol	-3.3558	-1.2763	3627,3690,4283,5031,6622	CXCL10,ITGB3,CXCL9,P2RY6,SNCA	5/84
14_Member	GO Biological Processes	GO:1902932	positive regulation of alcohol biosynthetic process	-2.71109	-0.807254	1601,5031,6622	DAB2,P2RY6,SNCA	3/33
14_Member	GO Biological Processes	GO:0051928	positive regulation of calcium ion transport	-2.7081	-0.807254	3627,4283,4638,5031,6622	CXCL10,CXCL9,MYLK,P2RY6,SNCA	5/117
14_Member	GO Biological Processes	GO:0051924	regulation of calcium ion transport	-2.49746	-0.668683	1950,3627,3690,4283,4638,5031,6622	EGF,CXCL10,ITGB3,CXCL9,MYLK,P2RY6,SNCA	7/253
14_Member	GO Biological Processes	GO:1904427	positive regulation of calcium ion transmembrane transport	-2.461	-0.649512	3627,4283,5031,6622	CXCL10,CXCL9,P2RY6,SNCA	4/82
14_Member	GO Biological Processes	GO:0045913	positive regulation of carbohydrate metabolic process	-2.36895	-0.590282	1950,3479,5031,6622	EGF,IGF1,P2RY6,SNCA	4/87
14_Member	GO Biological Processes	GO:0034764	positive regulation of transmembrane transport	-2.26571	-0.507837	760,3479,3627,4283,5031,6622	CA2,IGF1,CXCL10,CXCL9,P2RY6,SNCA	6/211
14_Member	GO Biological Processes	GO:0043255	regulation of carbohydrate biosynthetic process	-2.08239	-0.375863	1950,3479,5031,6622	EGF,IGF1,P2RY6,SNCA	4/105
15_Summary	WikiPathways	WP619	Type II interferon signaling	-5.02279	-2.49237	2633,3433,3627,4283,6890,115362,388646,4939,10346,163351,116071,8542,57823,838,3428,5602,6622,2358,6403,56833	GBP1,IFIT2,CXCL10,CXCL9,TAP1,GBP5,GBP7,OAS2,TRIM22,GBP6,BATF2,APOL1,SLAMF7,CASP5,IFI16,MAPK10,SNCA,FPR2,SELP,SLAMF8	20/-
15_Member	WikiPathways	WP619	Type II interferon signaling	-5.02279	-2.49237	2633,3433,3627,4283,6890	GBP1,IFIT2,CXCL10,CXCL9,TAP1	5/38
15_Member	GO Biological Processes	GO:0051715	cytolysis in another organism	-4.84116	-2.36116	2633,115362,388646	GBP1,GBP5,GBP7	3/7
15_Member	Reactome Gene Sets	R-HSA-877300	Interferon gamma signaling	-4.46152	-2.06268	2633,4939,10346,115362,163351,388646	GBP1,OAS2,TRIM22,GBP5,GBP6,GBP7	6/81
15_Member	GO Biological Processes	GO:0019835	cytolysis	-4.31332	-1.94771	2633,115362,388646	GBP1,GBP5,GBP7	3/10
15_Member	GO Biological Processes	GO:0042832	defense response to protozoan	-4.19311	-1.8541	2633,116071,163351,388646	GBP1,BATF2,GBP6,GBP7	4/29
15_Member	GO Biological Processes	GO:0001562	response to protozoan	-4.02066	-1.75651	2633,116071,163351,388646	GBP1,BATF2,GBP6,GBP7	4/32
15_Member	GO Biological Processes	GO:0031640	killing of cells of another organism	-3.59529	-1.43933	2633,3627,4283,8542,115362,388646	GBP1,CXCL10,CXCL9,APOL1,GBP5,GBP7	6/116
15_Member	GO Biological Processes	GO:0141061	disruption of cell in another organism	-3.59529	-1.43933	2633,3627,4283,8542,115362,388646	GBP1,CXCL10,CXCL9,APOL1,GBP5,GBP7	6/116
15_Member	GO Biological Processes	GO:0141060	disruption of anatomical structure in another organism	-3.53541	-1.3989	2633,3627,4283,8542,115362,388646	GBP1,CXCL10,CXCL9,APOL1,GBP5,GBP7	6/119
15_Member	GO Biological Processes	GO:0001906	cell killing	-3.3624	-1.27651	2633,3627,4283,8542,57823,115362,388646	GBP1,CXCL10,CXCL9,APOL1,SLAMF7,GBP5,GBP7	7/179
15_Member	KEGG Pathway	hsa04621	NOD-like receptor signaling pathway	-3.22178	-1.18808	838,2633,3428,4939,5602,115362,388646	CASP5,GBP1,IFI16,OAS2,MAPK10,GBP5,GBP7	7/189
15_Member	GO Biological Processes	GO:0034341	response to type II interferon	-2.86145	-0.926358	2633,6622,115362,163351,388646	GBP1,SNCA,GBP5,GBP6,GBP7	5/108
15_Member	GO Biological Processes	GO:0042742	defense response to bacterium	-2.47924	-0.658356	2358,2633,4939,6403,56833,115362,163351,388646	FPR2,GBP1,OAS2,SELP,SLAMF8,GBP5,GBP6,GBP7	8/324
15_Member	GO Biological Processes	GO:0071346	cellular response to type II interferon	-2.42342	-0.629093	2633,115362,163351,388646	GBP1,GBP5,GBP6,GBP7	4/84
16_Summary	KEGG Pathway	hsa04613	Neutrophil extracellular trap formation	-4.77038	-2.30212	2358,2811,3674,3690,6403,8355,51284,126961,333932,1154,1950,5888,23586,1053,6886,995,4001,5577,10112,11004,5602,11065,11144,5347,7122,2017,30849,115004,858,2791,1071,123169,3479,51513,6622,3301,8714,9429,9787,2162,3627,51659	FPR2,GP1BA,ITGA2B,ITGB3,SELP,H3C8,TLR7,H3C14,H3C15,CISH,EGF,RAD51,RIGI,CEBPE,TAL1,CDC25C,LMNB1,PRKAR2B,KIF20A,KIF2C,MAPK10,UBE2C,DMC1,PLK1,CLDN5,CTTN,PIK3R4,CGAS,CAV2,GNG11,CETP,LEO1,IGF1,ETV7,SNCA,DNAJA1,ABCC3,ABCG2,DLGAP5,F13A1,CXCL10,GINS2	42/-
16_Member	KEGG Pathway	hsa04613	Neutrophil extracellular trap formation	-4.77038	-2.30212	2358,2811,3674,3690,6403,8355,51284,126961,333932	FPR2,GP1BA,ITGA2B,ITGB3,SELP,H3C8,TLR7,H3C14,H3C15	9/193
16_Member	Reactome Gene Sets	R-HSA-1266695	Interleukin-7 signaling	-4.07609	-1.79345	1154,8355,126961,333932	CISH,H3C8,H3C14,H3C15	4/31
16_Member	WikiPathways	WP5366	NF1 copy number variation syndrome	-3.74227	-1.55428	1950,5888,8355,23586,126961,333932	EGF,RAD51,H3C8,RIGI,H3C14,H3C15	6/109
16_Member	Reactome Gene Sets	R-HSA-9616222	Transcriptional regulation of granulopoiesis	-3.45386	-1.33852	1053,6886,8355,126961,333932	CEBPE,TAL1,H3C8,H3C14,H3C15	5/80
16_Member	Reactome Gene Sets	R-HSA-9645723	Diseases of programmed cell death	-3.19634	-1.16738	995,4001,8355,126961,333932	CDC25C,LMNB1,H3C8,H3C14,H3C15	5/91
16_Member	Reactome Gene Sets	R-HSA-983231	Factors involved in megakaryocyte development and platelet production	-3.00413	-1.03187	5577,8355,10112,11004,126961,333932	PRKAR2B,H3C8,KIF20A,KIF2C,H3C14,H3C15	6/150
16_Member	Reactome Gene Sets	R-HSA-2559583	Cellular Senescence	-2.93071	-0.974773	4001,5602,8355,11065,126961,333932	LMNB1,MAPK10,H3C8,UBE2C,H3C14,H3C15	6/155
16_Member	Reactome Gene Sets	R-HSA-1500620	Meiosis	-2.84368	-0.911973	4001,8355,11144,126961,333932	LMNB1,H3C8,DMC1,H3C14,H3C15	5/109
16_Member	WikiPathways	WP4553	FBXL10 enhancement of MAP ERK signaling in diffuse large B cell lymphoma	-2.71109	-0.807254	8355,126961,333932	H3C8,H3C14,H3C15	3/33
16_Member	Reactome Gene Sets	R-HSA-2299718	Condensation of Prophase Chromosomes	-2.68842	-0.795242	5347,8355,126961,333932	PLK1,H3C8,H3C14,H3C15	4/71
16_Member	Reactome Gene Sets	R-HSA-8878171	Transcriptional regulation by RUNX1	-2.60225	-0.739448	2811,6886,7122,8355,126961,333932	GP1BA,TAL1,CLDN5,H3C8,H3C14,H3C15	6/180
16_Member	WikiPathways	WP4320	Effect of progerin on genes involved in progeria	-2.56714	-0.713772	8355,126961,333932	H3C8,H3C14,H3C15	3/37
16_Member	KEGG Pathway	hsa05131	Shigellosis	-2.526	-0.680985	2017,5602,8355,30849,115004,126961,333932	CTTN,MAPK10,H3C8,PIK3R4,CGAS,H3C14,H3C15	7/250
16_Member	Reactome Gene Sets	R-HSA-8939211	ESR-mediated signaling	-2.5088	-0.669263	858,1950,2791,8355,126961,333932	CAV2,EGF,GNG11,H3C8,H3C14,H3C15	6/188
16_Member	Reactome Gene Sets	R-HSA-8936459	RUNX1 regulates genes involved in megakaryocyte differentiation and platelet function	-2.49965	-0.668683	2811,8355,126961,333932	GP1BA,H3C8,H3C14,H3C15	4/80
16_Member	Reactome Gene Sets	R-HSA-9006931	Signaling by Nuclear Receptors	-2.49746	-0.668683	858,1071,1950,2791,8355,126961,333932	CAV2,CETP,EGF,GNG11,H3C8,H3C14,H3C15	7/253
16_Member	Reactome Gene Sets	R-HSA-68875	Mitotic Prophase	-2.46714	-0.652727	4001,5347,8355,126961,333932	LMNB1,PLK1,H3C8,H3C14,H3C15	5/133
16_Member	Reactome Gene Sets	R-HSA-201722	Formation of the beta-catenin:TCF transactivating complex	-2.44208	-0.639078	8355,123169,126961,333932	H3C8,LEO1,H3C14,H3C15	4/83
16_Member	Reactome Gene Sets	R-HSA-912446	Meiotic recombination	-2.44208	-0.639078	8355,11144,126961,333932	H3C8,DMC1,H3C14,H3C15	4/83
16_Member	KEGG Pathway	hsa05202	Transcriptional misregulation in cancer	-2.39874	-0.611711	1053,3479,8355,51513,126961,333932	CEBPE,IGF1,H3C8,ETV7,H3C14,H3C15	6/198
16_Member	Reactome Gene Sets	R-HSA-5625740	RHO GTPases activate PKNs	-2.36895	-0.590282	995,8355,126961,333932	CDC25C,H3C8,H3C14,H3C15	4/87
16_Member	Reactome Gene Sets	R-HSA-1474165	Reproduction	-2.33353	-0.564236	4001,8355,11144,126961,333932	LMNB1,H3C8,DMC1,H3C14,H3C15	5/143
16_Member	Reactome Gene Sets	R-HSA-3214842	HDMs demethylate histones	-2.29784	-0.534292	8355,126961,333932	H3C8,H3C14,H3C15	3/46
16_Member	Reactome Gene Sets	R-HSA-977225	Amyloid fiber formation	-2.20201	-0.458565	6622,8355,126961,333932	SNCA,H3C8,H3C14,H3C15	4/97
16_Member	Reactome Gene Sets	R-HSA-8939236	RUNX1 regulates transcription of genes involved in differentiation of HSCs	-2.15583	-0.425287	6886,8355,126961,333932	TAL1,H3C8,H3C14,H3C15	4/100
16_Member	Reactome Gene Sets	R-HSA-8953897	Cellular responses to stimuli	-2.15136	-0.422928	1950,2791,3301,3690,4001,5577,5602,8355,8714,9429,11065,126961,333932	EGF,GNG11,DNAJA1,ITGB3,LMNB1,PRKAR2B,MAPK10,H3C8,ABCC3,ABCG2,UBE2C,H3C14,H3C15	13/788
16_Member	Reactome Gene Sets	R-HSA-2559582	Senescence-Associated Secretory Phenotype (SASP)	-2.1408	-0.418649	8355,11065,126961,333932	H3C8,UBE2C,H3C14,H3C15	4/101
16_Member	Reactome Gene Sets	R-HSA-3214841	PKMTs methylate histone lysines	-2.12612	-0.407929	8355,126961,333932	H3C8,H3C14,H3C15	3/53
16_Member	GO Biological Processes	GO:0065004	protein-DNA complex assembly	-2.08909	-0.379227	5888,8355,9787,11144,126961,333932	RAD51,H3C8,DLGAP5,DMC1,H3C14,H3C15	6/230
16_Member	Reactome Gene Sets	R-HSA-2559580	Oxidative Stress Induced Senescence	-2.08239	-0.375863	5602,8355,126961,333932	MAPK10,H3C8,H3C14,H3C15	4/105
16_Member	Reactome Gene Sets	R-HSA-449147	Signaling by Interleukins	-2.06701	-0.364159	1154,2162,3627,4001,5602,8355,126961,333932	CISH,F13A1,CXCL10,LMNB1,MAPK10,H3C8,H3C14,H3C15	8/381
16_Member	Reactome Gene Sets	R-HSA-69306	DNA Replication	-2.03377	-0.340752	8355,11065,51659,126961,333932	H3C8,UBE2C,GINS2,H3C14,H3C15	5/169
17_Summary	GO Biological Processes	GO:0035855	megakaryocyte development	-4.60621	-2.17136	2811,2812,6886,80739,1053,3428,5138,10107,51266,116071,28959,56833,83700,91543,157570	GP1BA,GP1BB,TAL1,MPIG6B,CEBPE,IFI16,PDE2A,TRIM10,CLEC1B,BATF2,TMEM176B,SLAMF8,JAM3,RSAD2,ESCO2	15/-
17_Member	GO Biological Processes	GO:0035855	megakaryocyte development	-4.60621	-2.17136	2811,2812,6886,80739	GP1BA,GP1BB,TAL1,MPIG6B	4/23
17_Member	GO Biological Processes	GO:0030219	megakaryocyte differentiation	-4.13352	-1.80722	2811,2812,6886,80739	GP1BA,GP1BB,TAL1,MPIG6B	4/30
17_Member	GO Biological Processes	GO:0030099	myeloid cell differentiation	-3.93821	-1.70209	1053,2811,2812,3428,5138,6886,10107,51266,80739,116071	CEBPE,GP1BA,GP1BB,IFI16,PDE2A,TAL1,TRIM10,CLEC1B,MPIG6B,BATF2	10/305
17_Member	GO Biological Processes	GO:0030097	hemopoiesis	-3.59232	-1.43933	1053,2811,2812,3428,5138,6886,10107,28959,51266,56833,80739,83700,91543,116071,157570	CEBPE,GP1BA,GP1BB,IFI16,PDE2A,TAL1,TRIM10,TMEM176B,CLEC1B,SLAMF8,MPIG6B,JAM3,RSAD2,BATF2,ESCO2	15/690
17_Member	GO Biological Processes	GO:0030220	platelet formation	-3.17569	-1.15664	6886,51266,80739	TAL1,CLEC1B,MPIG6B	3/23
17_Member	GO Biological Processes	GO:0036344	platelet morphogenesis	-3.067	-1.07391	6886,51266,80739	TAL1,CLEC1B,MPIG6B	3/25
17_Member	GO Biological Processes	GO:0061515	myeloid cell development	-2.49965	-0.668683	2811,2812,6886,80739	GP1BA,GP1BB,TAL1,MPIG6B	4/80
17_Member	GO Biological Processes	GO:0002573	myeloid leukocyte differentiation	-2.11957	-0.403603	1053,3428,5138,6886,116071	CEBPE,IFI16,PDE2A,TAL1,BATF2	5/161
18_Summary	WikiPathways	WP410	Exercise induced circadian regulation	-4.51644	-2.09739	2947,3301,7122,8987,26059	GSTM3,DNAJA1,CLDN5,STBD1,ERC2	5/-
18_Member	WikiPathways	WP410	Exercise induced circadian regulation	-4.51644	-2.09739	2947,3301,7122,8987,26059	GSTM3,DNAJA1,CLDN5,STBD1,ERC2	5/48
19_Summary	GO Biological Processes	GO:0070305	response to cGMP	-4.4658	-2.06268	5138,5139,51284,2982,115004,2766,6241,56953,4747,7122,858,3690,6622,64407,1524,1601,5031,7298	PDE2A,PDE3A,TLR7,GUCY1A1,CGAS,GMPR,RRM2,NT5M,NEFL,CLDN5,CAV2,ITGB3,SNCA,RGS18,CX3CR1,DAB2,P2RY6,TYMS	18/-
19_Member	GO Biological Processes	GO:0070305	response to cGMP	-4.4658	-2.06268	5138,5139,51284	PDE2A,PDE3A,TLR7	3/9
19_Member	GO Biological Processes	GO:0019934	cGMP-mediated signaling	-4.19311	-1.8541	2982,5138,5139,115004	GUCY1A1,PDE2A,PDE3A,CGAS	4/29
19_Member	KEGG Pathway	hsa00230	Purine metabolism	-3.36577	-1.27651	2766,2982,5138,5139,6241,56953	GMPR,GUCY1A1,PDE2A,PDE3A,RRM2,NT5M	6/128
19_Member	WikiPathways	WP4008	NO cGMP PKG mediated neuroprotection	-3.36353	-1.27651	2982,4747,5138,5139	GUCY1A1,NEFL,PDE2A,PDE3A	4/47
19_Member	GO Biological Processes	GO:0043116	negative regulation of vascular permeability	-3.35977	-1.27651	5138,5139,7122	PDE2A,PDE3A,CLDN5	3/20
19_Member	GO Biological Processes	GO:0019933	cAMP-mediated signaling	-2.96741	-1.0043	5138,5139,115004	PDE2A,PDE3A,CGAS	3/27
19_Member	GO Biological Processes	GO:0008277	regulation of G protein-coupled receptor signaling pathway	-2.81898	-0.897252	858,3690,5138,5139,6622,64407	CAV2,ITGB3,PDE2A,PDE3A,SNCA,RGS18	6/163
19_Member	GO Biological Processes	GO:0071560	cellular response to transforming growth factor beta stimulus	-2.81898	-0.897252	858,1524,1601,5138,5139,7122	CAV2,CX3CR1,DAB2,PDE2A,PDE3A,CLDN5	6/163
19_Member	GO Biological Processes	GO:0071559	response to transforming growth factor beta	-2.72653	-0.816171	858,1524,1601,5138,5139,7122	CAV2,CX3CR1,DAB2,PDE2A,PDE3A,CLDN5	6/170
19_Member	GO Biological Processes	GO:0046683	response to organophosphorus	-2.43947	-0.638965	5031,5138,5139,7298,51284	P2RY6,PDE2A,PDE3A,TYMS,TLR7	5/135
19_Member	GO Biological Processes	GO:0043114	regulation of vascular permeability	-2.19641	-0.455137	5138,5139,7122	PDE2A,PDE3A,CLDN5	3/50
19_Member	WikiPathways	WP4222	Phosphodiesterases in neuronal function	-2.06017	-0.358316	2982,5138,5139	GUCY1A1,PDE2A,PDE3A	3/56
20_Summary	GO Biological Processes	GO:0051338	regulation of transferase activity	-4.24969	-1.89758	991,995,3301,3479,3690,5347,5920,6622,11065,22974,51191,56833,151636,1601,1950,5414,10826,54602,83666,5031,858,3428,8743	CDC20,CDC25C,DNAJA1,IGF1,ITGB3,PLK1,PLAAT4,SNCA,UBE2C,TPX2,HERC5,SLAMF8,DTX3L,DAB2,EGF,SEPTIN4,FAXDC2,NDFIP2,PARP9,P2RY6,CAV2,IFI16,TNFSF10	23/-
20_Member	GO Biological Processes	GO:0051338	regulation of transferase activity	-4.24969	-1.89758	991,995,3301,3479,3690,5347,5920,6622,11065,22974,51191,56833,151636	CDC20,CDC25C,DNAJA1,IGF1,ITGB3,PLK1,PLAAT4,SNCA,UBE2C,TPX2,HERC5,SLAMF8,DTX3L	13/464
20_Member	GO Biological Processes	GO:0031401	positive regulation of protein modification process	-3.34844	-1.2763	991,1601,1950,3479,3690,5347,5414,6622,10826,11065,22974,54602,83666	CDC20,DAB2,EGF,IGF1,ITGB3,PLK1,SEPTIN4,SNCA,FAXDC2,UBE2C,TPX2,NDFIP2,PARP9	13/574
20_Member	GO Biological Processes	GO:0051347	positive regulation of transferase activity	-3.03383	-1.05034	991,3479,3690,5347,5920,6622,11065,22974	CDC20,IGF1,ITGB3,PLK1,PLAAT4,SNCA,UBE2C,TPX2	8/264
20_Member	GO Biological Processes	GO:0042325	regulation of phosphorylation	-2.60784	-0.739448	995,1601,1950,3301,3479,3690,5347,6622,10826,22974,51191,56833,83666	CDC25C,DAB2,EGF,DNAJA1,IGF1,ITGB3,PLK1,SNCA,FAXDC2,TPX2,HERC5,SLAMF8,PARP9	13/694
20_Member	GO Biological Processes	GO:0043549	regulation of kinase activity	-2.47934	-0.658356	995,3301,3479,3690,5347,6622,22974,51191,56833	CDC25C,DNAJA1,IGF1,ITGB3,PLK1,SNCA,TPX2,HERC5,SLAMF8	9/397
20_Member	GO Biological Processes	GO:0001932	regulation of protein phosphorylation	-2.42807	-0.630052	995,1601,1950,3301,3479,3690,5347,6622,10826,22974,51191,83666	CDC25C,DAB2,EGF,DNAJA1,IGF1,ITGB3,PLK1,SNCA,FAXDC2,TPX2,HERC5,PARP9	12/644
20_Member	GO Biological Processes	GO:0001934	positive regulation of protein phosphorylation	-2.36101	-0.583531	1601,1950,3479,3690,5347,6622,10826,22974,83666	DAB2,EGF,IGF1,ITGB3,PLK1,SNCA,FAXDC2,TPX2,PARP9	9/414
20_Member	GO Biological Processes	GO:0010562	positive regulation of phosphorus metabolic process	-2.35615	-0.582197	1601,1950,3479,3690,5031,5347,6622,10826,22974,83666	DAB2,EGF,IGF1,ITGB3,P2RY6,PLK1,SNCA,FAXDC2,TPX2,PARP9	10/493
20_Member	GO Biological Processes	GO:0045937	positive regulation of phosphate metabolic process	-2.35615	-0.582197	1601,1950,3479,3690,5031,5347,6622,10826,22974,83666	DAB2,EGF,IGF1,ITGB3,P2RY6,PLK1,SNCA,FAXDC2,TPX2,PARP9	10/493
20_Member	GO Biological Processes	GO:0043085	positive regulation of catalytic activity	-2.30164	-0.536947	858,991,3428,3479,3690,5347,5920,6622,8743,11065,22974	CAV2,CDC20,IFI16,IGF1,ITGB3,PLK1,PLAAT4,SNCA,TNFSF10,UBE2C,TPX2	11/584
20_Member	GO Biological Processes	GO:0042327	positive regulation of phosphorylation	-2.21143	-0.464697	1601,1950,3479,3690,5347,6622,10826,22974,83666	DAB2,EGF,IGF1,ITGB3,PLK1,SNCA,FAXDC2,TPX2,PARP9	9/437
20_Member	GO Biological Processes	GO:0014911	positive regulation of smooth muscle cell migration	-2.17246	-0.436589	3479,3690,5031	IGF1,ITGB3,P2RY6	3/51
20_Member	GO Biological Processes	GO:0045859	regulation of protein kinase activity	-2.14637	-0.422135	995,3301,3479,3690,5347,6622,22974,51191	CDC25C,DNAJA1,IGF1,ITGB3,PLK1,SNCA,TPX2,HERC5	8/369
20_Member	GO Biological Processes	GO:0032147	activation of protein kinase activity	-2.03907	-0.344101	3479,3690,22974	IGF1,ITGB3,TPX2	3/57
