# Supplementary material for: Bridging Genotype to Phenotype in KMT5B-Related Syndrome: Evidence from RNA-Seq, 18FDG-PET, Clinical Deep Phenotyping in Two New Cases, and a Literature Review
Source: Genes (Basel). 2025 Oct 9;16(10):1174. doi: 10.3390/genes16101174 (PMC12562829; doi:10.3390/genes16101174)
Supplement: Supplementary file 1 [file genes-16-01174-s001.zip › Supplementary_ Table 2 (over-expression).xlsx]

## Sheet: Foglio1
GroupID	Category	Term	Description	LogP	Log(q-value)	Genes	Symbols	InTerm_InList
1_Summary	Reactome Gene Sets	R-HSA-198725	Nuclear Events (kinase and transcription factor activation)	-6.6479	-2.30457	1846,3397,3726,3727,6446,10221,1649,3725,5328,7422,2719,4330,7071,7480,51119,58476,374,6461,10252,8462,825,2696,27094,687,368	DUSP4,ID1,JUNB,JUND,SGK1,TRIB1,DDIT3,JUN,PLAU,VEGFA,GPC3,MN1,KLF10,WNT10B,SBDS,TP53INP2,AREG,SHB,SPRY1,KLF11,CAPN3,GIPR,KCNMB3,KLF9,ABCC6	25/-
1_Member	Reactome Gene Sets	R-HSA-198725	Nuclear Events (kinase and transcription factor activation)	-6.6479	-2.30457	1846,3397,3726,3727,6446,10221	DUSP4,ID1,JUNB,JUND,SGK1,TRIB1	6/51
1_Member	Reactome Gene Sets	R-HSA-9031628	NGF-stimulated transcription	-6.11803	-2.07573	3397,3726,3727,6446,10221	ID1,JUNB,JUND,SGK1,TRIB1	5/34
1_Member	Reactome Gene Sets	R-HSA-187037	Signaling by NTRK1 (TRKA)	-5.2077	-1.70604	1846,3397,3726,3727,6446,10221	DUSP4,ID1,JUNB,JUND,SGK1,TRIB1	6/89
1_Member	Reactome Gene Sets	R-HSA-166520	Signaling by NTRKs	-4.91548	-1.60516	1846,3397,3726,3727,6446,10221	DUSP4,ID1,JUNB,JUND,SGK1,TRIB1	6/100
1_Member	Canonical Pathways	M166	PID ATF2 PATHWAY	-4.9071	-1.60516	1649,3725,3726,3727,5328	DDIT3,JUN,JUNB,JUND,PLAU	5/59
1_Member	Canonical Pathways	M65	PID FRA PATHWAY	-4.43973	-1.32685	3725,3726,3727,5328	JUN,JUNB,JUND,PLAU	4/37
1_Member	WikiPathways	WP5373	Osteoarthritic chondrocyte hypertrophy	-3.91942	-1.05862	3725,3726,3727,7422	JUN,JUNB,JUND,VEGFA	4/50
1_Member	GO Biological Processes	GO:0001503	ossification	-3.88082	-1.04264	2719,3726,3727,4330,7071,7480,51119,58476	GPC3,JUNB,JUND,MN1,KLF10,WNT10B,SBDS,TP53INP2	8/294
1_Member	Reactome Gene Sets	R-HSA-9006934	Signaling by Receptor Tyrosine Kinases	-3.42688	-0.713183	374,1846,3397,3726,3727,6446,6461,10221,10252	AREG,DUSP4,ID1,JUNB,JUND,SGK1,SHB,TRIB1,SPRY1	9/433
1_Member	Canonical Pathways	M167	PID AP1 PATHWAY	-3.35339	-0.691297	3725,3726,3727,5328	JUN,JUNB,JUND,PLAU	4/70
1_Member	WikiPathways	WP366	TGF beta signaling pathway	-3.24452	-0.644308	3725,3726,3727,7071,8462	JUN,JUNB,JUND,KLF10,KLF11	5/132
1_Member	GO Biological Processes	GO:0051592	response to calcium ion	-3.15703	-0.606096	825,2696,3726,3727,27094	CAPN3,GIPR,JUNB,JUND,KCNMB3	5/138
1_Member	GO Biological Processes	GO:0140467	integrated stress response signaling	-3.09754	-0.573753	1649,3725,3726	DDIT3,JUN,JUNB	3/36
1_Member	WikiPathways	WP4877	Host pathogen interaction of human coronaviruses MAPK signaling	-3.09754	-0.573753	1649,3725,3726	DDIT3,JUN,JUNB	3/36
1_Member	WikiPathways	WP2873	Aryl hydrocarbon receptor pathway	-2.81368	-0.419506	3725,3726,3727	JUN,JUNB,JUND	3/45
1_Member	WikiPathways	WP2374	Oncostatin M signaling	-2.54046	-0.283491	3726,3727,7422	JUNB,JUND,VEGFA	3/56
1_Member	GO Biological Processes	GO:0048545	response to steroid hormone	-2.48139	-0.241866	374,687,3725,3726,3727,6446	AREG,KLF9,JUN,JUNB,JUND,SGK1	6/284
1_Member	GO Biological Processes	GO:0001649	osteoblast differentiation	-2.18471	-0.0887586	3726,3727,7480,58476	JUNB,JUND,WNT10B,TP53INP2	4/146
1_Member	GO Biological Processes	GO:0071277	cellular response to calcium ion	-2.13705	-0.0655614	825,3726,3727	CAPN3,JUNB,JUND	3/78
1_Member	GO Biological Processes	GO:0010038	response to metal ion	-2.07249	-0.021415	368,825,2696,3726,3727,27094	ABCC6,CAPN3,GIPR,JUNB,JUND,KCNMB3	6/346
2_Summary	GO Biological Processes	GO:0051249	regulation of lymphocyte activation	-5.57331	-1.76402	969,2048,3119,3726,6375,6461,7128,7480,8744,9308,23529,80149,112441434,825,7071,10221,51621,7422,1649,2199	CD69,EPHB2,HLA-DQB1,JUNB,XCL1,SHB,TNFAIP3,WNT10B,TNFSF9,CD83,CLCF1,ZC3H12A,SHLD3,CAPN3,KLF10,TRIB1,KLF13,VEGFA,DDIT3,FBLN2	20/-
2_Member	GO Biological Processes	GO:0051249	regulation of lymphocyte activation	-5.57331	-1.76402	969,2048,3119,3726,6375,6461,7128,7480,8744,9308,23529,80149,112441434	CD69,EPHB2,HLA-DQB1,JUNB,XCL1,SHB,TNFAIP3,WNT10B,TNFSF9,CD83,CLCF1,ZC3H12A,SHLD3	13/521
2_Member	GO Biological Processes	GO:2000514	regulation of CD4-positive, alpha-beta T cell activation	-5.32392	-1.70604	969,3726,6375,6461,9308,80149	CD69,JUNB,XCL1,SHB,CD83,ZC3H12A	6/85
2_Member	GO Biological Processes	GO:0050865	regulation of cell activation	-5.20427	-1.70604	825,969,2048,3119,3726,6375,6461,7128,7480,8744,9308,23529,80149,112441434	CAPN3,CD69,EPHB2,HLA-DQB1,JUNB,XCL1,SHB,TNFAIP3,WNT10B,TNFSF9,CD83,CLCF1,ZC3H12A,SHLD3	14/653
2_Member	GO Biological Processes	GO:0002694	regulation of leukocyte activation	-4.96939	-1.60516	969,2048,3119,3726,6375,6461,7128,7480,8744,9308,23529,80149,112441434	CD69,EPHB2,HLA-DQB1,JUNB,XCL1,SHB,TNFAIP3,WNT10B,TNFSF9,CD83,CLCF1,ZC3H12A,SHLD3	13/593
2_Member	GO Biological Processes	GO:0043370	regulation of CD4-positive, alpha-beta T cell differentiation	-4.76679	-1.53741	969,3726,6461,9308,80149	CD69,JUNB,SHB,CD83,ZC3H12A	5/63
2_Member	GO Biological Processes	GO:0050867	positive regulation of cell activation	-4.48487	-1.34566	825,2048,3119,6375,6461,7480,8744,9308,23529,112441434	CAPN3,EPHB2,HLA-DQB1,XCL1,SHB,WNT10B,TNFSF9,CD83,CLCF1,SHLD3	10/392
2_Member	GO Biological Processes	GO:0046634	regulation of alpha-beta T cell activation	-4.40482	-1.31677	969,3726,6375,6461,9308,80149	CD69,JUNB,XCL1,SHB,CD83,ZC3H12A	6/123
2_Member	GO Biological Processes	GO:2000316	regulation of T-helper 17 type immune response	-4.34784	-1.28326	969,2048,3726,80149	CD69,EPHB2,JUNB,ZC3H12A	4/39
2_Member	GO Biological Processes	GO:0045580	regulation of T cell differentiation	-4.24161	-1.25518	969,3726,6461,7480,8744,9308,80149	CD69,JUNB,SHB,WNT10B,TNFSF9,CD83,ZC3H12A	7/192
2_Member	GO Biological Processes	GO:0051251	positive regulation of lymphocyte activation	-4.23956	-1.25518	2048,3119,6375,6461,7480,8744,9308,23529,112441434	EPHB2,HLA-DQB1,XCL1,SHB,WNT10B,TNFSF9,CD83,CLCF1,SHLD3	9/337
2_Member	GO Biological Processes	GO:0046637	regulation of alpha-beta T cell differentiation	-4.23678	-1.25518	969,3726,6461,9308,80149	CD69,JUNB,SHB,CD83,ZC3H12A	5/81
2_Member	GO Biological Processes	GO:1902105	regulation of leukocyte differentiation	-4.21006	-1.24694	969,3726,6461,7071,7480,8744,9308,10221,80149	CD69,JUNB,SHB,KLF10,WNT10B,TNFSF9,CD83,TRIB1,ZC3H12A	9/340
2_Member	GO Biological Processes	GO:1903706	regulation of hemopoiesis	-4.09961	-1.15422	969,3726,6461,7071,7480,8744,9308,10221,51621,80149	CD69,JUNB,SHB,KLF10,WNT10B,TNFSF9,CD83,TRIB1,KLF13,ZC3H12A	10/436
2_Member	GO Biological Processes	GO:0045622	regulation of T-helper cell differentiation	-3.95393	-1.05862	969,3726,6461,80149	CD69,JUNB,SHB,ZC3H12A	4/49
2_Member	GO Biological Processes	GO:0002696	positive regulation of leukocyte activation	-3.91367	-1.05862	2048,3119,6375,6461,7480,8744,9308,23529,112441434	EPHB2,HLA-DQB1,XCL1,SHB,WNT10B,TNFSF9,CD83,CLCF1,SHLD3	9/372
2_Member	GO Biological Processes	GO:0045619	regulation of lymphocyte differentiation	-3.81238	-0.987569	969,3726,6461,7480,8744,9308,80149	CD69,JUNB,SHB,WNT10B,TNFSF9,CD83,ZC3H12A	7/225
2_Member	GO Biological Processes	GO:0050863	regulation of T cell activation	-3.71923	-0.919965	969,3119,3726,6375,6461,7480,8744,9308,80149	CD69,HLA-DQB1,JUNB,XCL1,SHB,WNT10B,TNFSF9,CD83,ZC3H12A	9/395
2_Member	GO Biological Processes	GO:2000319	regulation of T-helper 17 cell differentiation	-3.37723	-0.691297	969,3726,80149	CD69,JUNB,ZC3H12A	3/29
2_Member	GO Biological Processes	GO:1902107	positive regulation of leukocyte differentiation	-3.31311	-0.668753	6461,7071,7480,8744,9308,10221	SHB,KLF10,WNT10B,TNFSF9,CD83,TRIB1	6/195
2_Member	GO Biological Processes	GO:1903708	positive regulation of hemopoiesis	-3.31311	-0.668753	6461,7071,7480,8744,9308,10221	SHB,KLF10,WNT10B,TNFSF9,CD83,TRIB1	6/195
2_Member	GO Biological Processes	GO:2000515	negative regulation of CD4-positive, alpha-beta T cell activation	-3.06242	-0.551599	969,6375,80149	CD69,XCL1,ZC3H12A	3/37
2_Member	GO Biological Processes	GO:1903037	regulation of leukocyte cell-cell adhesion	-3.02921	-0.537137	969,3119,6375,6461,7480,8744,9308,80149	CD69,HLA-DQB1,XCL1,SHB,WNT10B,TNFSF9,CD83,ZC3H12A	8/395
2_Member	GO Biological Processes	GO:0022407	regulation of cell-cell adhesion	-2.90603	-0.456303	969,3119,6375,6461,7422,7480,8744,9308,80149	CD69,HLA-DQB1,XCL1,SHB,VEGFA,WNT10B,TNFSF9,CD83,ZC3H12A	9/513
2_Member	GO Biological Processes	GO:0032689	negative regulation of type II interferon production	-2.81368	-0.419506	1649,6375,80149	DDIT3,XCL1,ZC3H12A	3/45
2_Member	GO Biological Processes	GO:2000516	positive regulation of CD4-positive, alpha-beta T cell activation	-2.75895	-0.393342	6375,6461,9308	XCL1,SHB,CD83	3/47
2_Member	GO Biological Processes	GO:0046636	negative regulation of alpha-beta T cell activation	-2.68141	-0.371694	969,6375,80149	CD69,XCL1,ZC3H12A	3/50
2_Member	GO Biological Processes	GO:0050870	positive regulation of T cell activation	-2.66263	-0.364619	3119,6375,6461,7480,8744,9308	HLA-DQB1,XCL1,SHB,WNT10B,TNFSF9,CD83	6/261
2_Member	GO Biological Processes	GO:1903039	positive regulation of leukocyte cell-cell adhesion	-2.47393	-0.241187	3119,6375,6461,7480,8744,9308	HLA-DQB1,XCL1,SHB,WNT10B,TNFSF9,CD83	6/285
2_Member	GO Biological Processes	GO:0045582	positive regulation of T cell differentiation	-2.45994	-0.233036	6461,7480,8744,9308	SHB,WNT10B,TNFSF9,CD83	4/122
2_Member	GO Biological Processes	GO:0002823	negative regulation of adaptive immune response based on somatic recombination of immune receptors built from immunoglobulin superfamily domains	-2.41511	-0.220998	969,6375,80149	CD69,XCL1,ZC3H12A	3/62
2_Member	GO Biological Processes	GO:0045785	positive regulation of cell adhesion	-2.40045	-0.209408	2199,3119,6375,6461,7422,7480,8744,9308	FBLN2,HLA-DQB1,XCL1,SHB,VEGFA,WNT10B,TNFSF9,CD83	8/499
2_Member	GO Biological Processes	GO:0002820	negative regulation of adaptive immune response	-2.32042	-0.173929	969,6375,80149	CD69,XCL1,ZC3H12A	3/67
2_Member	GO Biological Processes	GO:0032663	regulation of interleukin-2 production	-2.32042	-0.173929	6375,7128,9308	XCL1,TNFAIP3,CD83	3/67
2_Member	GO Biological Processes	GO:0045621	positive regulation of lymphocyte differentiation	-2.28133	-0.158111	6461,7480,8744,9308	SHB,WNT10B,TNFSF9,CD83	4/137
2_Member	GO Biological Processes	GO:0046635	positive regulation of alpha-beta T cell activation	-2.2002	-0.099912	6375,6461,9308	XCL1,SHB,CD83	3/74
2_Member	GO Biological Processes	GO:0022409	positive regulation of cell-cell adhesion	-2.12577	-0.0572239	3119,6375,6461,7480,8744,9308	HLA-DQB1,XCL1,SHB,WNT10B,TNFSF9,CD83	6/337
3_Summary	GO Biological Processes	GO:0010720	positive regulation of cell development	-5.50529	-1.76402	1382,2048,6461,7071,7422,7480,8744,9253,9308,10221,23529,56965,3213,7832	CRABP2,EPHB2,SHB,KLF10,VEGFA,WNT10B,TNFSF9,NUMBL,CD83,TRIB1,CLCF1,PARP6,HOXB3,BTG2	14/-
3_Member	GO Biological Processes	GO:0010720	positive regulation of cell development	-5.50529	-1.76402	1382,2048,6461,7071,7422,7480,8744,9253,9308,10221,23529,56965	CRABP2,EPHB2,SHB,KLF10,VEGFA,WNT10B,TNFSF9,NUMBL,CD83,TRIB1,CLCF1,PARP6	12/447
3_Member	GO Biological Processes	GO:0050767	regulation of neurogenesis	-3.19748	-0.62152	1382,2048,3213,7422,7832,9253,23529,56965	CRABP2,EPHB2,HOXB3,VEGFA,BTG2,NUMBL,CLCF1,PARP6	8/372
3_Member	GO Biological Processes	GO:0050769	positive regulation of neurogenesis	-2.90201	-0.456303	1382,2048,7422,9253,23529,56965	CRABP2,EPHB2,VEGFA,NUMBL,CLCF1,PARP6	6/234
3_Member	GO Biological Processes	GO:0051960	regulation of nervous system development	-2.64926	-0.355145	1382,2048,3213,7422,7832,9253,23529,56965	CRABP2,EPHB2,HOXB3,VEGFA,BTG2,NUMBL,CLCF1,PARP6	8/454
3_Member	GO Biological Processes	GO:0007405	neuroblast proliferation	-2.51858	-0.268669	7422,7832,9253	VEGFA,BTG2,NUMBL	3/57
3_Member	GO Biological Processes	GO:0051962	positive regulation of nervous system development	-2.47393	-0.241187	1382,2048,7422,9253,23529,56965	CRABP2,EPHB2,VEGFA,NUMBL,CLCF1,PARP6	6/285
4_Summary	GO Biological Processes	GO:0002822	regulation of adaptive immune response based on somatic recombination of immune receptors built from immunoglobulin superfamily domains	-5.00362	-1.60516	969,2048,3726,6375,7128,23529,80149,112441434,6461,8302,8744	CD69,EPHB2,JUNB,XCL1,TNFAIP3,CLCF1,ZC3H12A,SHLD3,SHB,KLRC4,TNFSF9	11/-
4_Member	GO Biological Processes	GO:0002822	regulation of adaptive immune response based on somatic recombination of immune receptors built from immunoglobulin superfamily domains	-5.00362	-1.60516	969,2048,3726,6375,7128,23529,80149,112441434	CD69,EPHB2,JUNB,XCL1,TNFAIP3,CLCF1,ZC3H12A,SHLD3	8/204
4_Member	GO Biological Processes	GO:0002819	regulation of adaptive immune response	-4.78056	-1.53741	969,2048,3726,6375,7128,23529,80149,112441434	CD69,EPHB2,JUNB,XCL1,TNFAIP3,CLCF1,ZC3H12A,SHLD3	8/219
4_Member	GO Biological Processes	GO:0002639	positive regulation of immunoglobulin production	-3.72691	-0.919965	2048,6375,23529,112441434	EPHB2,XCL1,CLCF1,SHLD3	4/56
4_Member	GO Biological Processes	GO:0002697	regulation of immune effector process	-3.56886	-0.827593	969,2048,3726,6375,6461,8302,23529,80149,112441434	CD69,EPHB2,JUNB,XCL1,SHB,KLRC4,CLCF1,ZC3H12A,SHLD3	9/414
4_Member	GO Biological Processes	GO:0002637	regulation of immunoglobulin production	-3.17502	-0.616802	2048,6375,23529,112441434	EPHB2,XCL1,CLCF1,SHLD3	4/78
4_Member	GO Biological Processes	GO:0002714	positive regulation of B cell mediated immunity	-2.87111	-0.436265	6375,23529,112441434	XCL1,CLCF1,SHLD3	3/43
4_Member	GO Biological Processes	GO:0002891	positive regulation of immunoglobulin mediated immune response	-2.87111	-0.436265	6375,23529,112441434	XCL1,CLCF1,SHLD3	3/43
4_Member	GO Biological Processes	GO:0002699	positive regulation of immune effector process	-2.58945	-0.310577	2048,6375,6461,8302,23529,112441434	EPHB2,XCL1,SHB,KLRC4,CLCF1,SHLD3	6/270
4_Member	GO Biological Processes	GO:0002712	regulation of B cell mediated immunity	-2.41511	-0.220998	6375,23529,112441434	XCL1,CLCF1,SHLD3	3/62
4_Member	GO Biological Processes	GO:0002889	regulation of immunoglobulin mediated immune response	-2.41511	-0.220998	6375,23529,112441434	XCL1,CLCF1,SHLD3	3/62
4_Member	GO Biological Processes	GO:0002708	positive regulation of lymphocyte mediated immunity	-2.32667	-0.173929	6375,8302,23529,112441434	XCL1,KLRC4,CLCF1,SHLD3	4/133
4_Member	GO Biological Processes	GO:0050864	regulation of B cell activation	-2.31519	-0.173929	2048,7128,23529,112441434	EPHB2,TNFAIP3,CLCF1,SHLD3	4/134
4_Member	GO Biological Processes	GO:0002702	positive regulation of production of molecular mediator of immune response	-2.2375	-0.129704	2048,6375,23529,112441434	EPHB2,XCL1,CLCF1,SHLD3	4/141
4_Member	GO Biological Processes	GO:0050671	positive regulation of lymphocyte proliferation	-2.17441	-0.0887586	2048,6375,8744,23529	EPHB2,XCL1,TNFSF9,CLCF1	4/147
4_Member	GO Biological Processes	GO:0032946	positive regulation of mononuclear cell proliferation	-2.14398	-0.0678244	2048,6375,8744,23529	EPHB2,XCL1,TNFSF9,CLCF1	4/150
4_Member	GO Biological Processes	GO:0002705	positive regulation of leukocyte mediated immunity	-2.09483	-0.0392989	6375,8302,23529,112441434	XCL1,KLRC4,CLCF1,SHLD3	4/155
4_Member	GO Biological Processes	GO:0050871	positive regulation of B cell activation	-2.02095	0	2048,23529,112441434	EPHB2,CLCF1,SHLD3	3/86
5_Summary	GO Biological Processes	GO:0001568	blood vessel development	-4.73071	-1.53351	1649,2048,2719,3213,3397,3696,3726,4091,6461,7422,80149,113026,5734,7480,9308,23529,51119,147808,374,10252,7832,9253	DDIT3,EPHB2,GPC3,HOXB3,ID1,ITGB8,JUNB,SMAD6,SHB,VEGFA,ZC3H12A,PLCD3,PTGER4,WNT10B,CD83,CLCF1,SBDS,ZNF784,AREG,SPRY1,BTG2,NUMBL	22/-
5_Member	GO Biological Processes	GO:0001568	blood vessel development	-4.73071	-1.53351	1649,2048,2719,3213,3397,3696,3726,4091,6461,7422,80149,113026	DDIT3,EPHB2,GPC3,HOXB3,ID1,ITGB8,JUNB,SMAD6,SHB,VEGFA,ZC3H12A,PLCD3	12/534
5_Member	GO Biological Processes	GO:0001944	vasculature development	-4.55932	-1.39208	1649,2048,2719,3213,3397,3696,3726,4091,6461,7422,80149,113026	DDIT3,EPHB2,GPC3,HOXB3,ID1,ITGB8,JUNB,SMAD6,SHB,VEGFA,ZC3H12A,PLCD3	12/556
5_Member	GO Biological Processes	GO:0030097	hemopoiesis	-3.67449	-0.899366	2719,3213,3696,3726,5734,6461,7422,7480,9308,23529,51119,147808	GPC3,HOXB3,ITGB8,JUNB,PTGER4,SHB,VEGFA,WNT10B,CD83,CLCF1,SBDS,ZNF784	12/690
5_Member	GO Biological Processes	GO:0035239	tube morphogenesis	-3.6516	-0.893428	374,2048,2719,3213,3397,3696,3726,6461,7422,10252,80149,113026	AREG,EPHB2,GPC3,HOXB3,ID1,ITGB8,JUNB,SHB,VEGFA,SPRY1,ZC3H12A,PLCD3	12/694
5_Member	GO Biological Processes	GO:0048514	blood vessel morphogenesis	-3.36943	-0.691297	2048,3213,3397,3696,3726,6461,7422,80149,113026	EPHB2,HOXB3,ID1,ITGB8,JUNB,SHB,VEGFA,ZC3H12A,PLCD3	9/441
5_Member	GO Biological Processes	GO:0060674	placenta blood vessel development	-3.29048	-0.65472	3696,3726,113026	ITGB8,JUNB,PLCD3	3/31
5_Member	GO Biological Processes	GO:0002521	leukocyte differentiation	-2.8211	-0.419506	2719,3696,3726,5734,7422,7480,9308,23529	GPC3,ITGB8,JUNB,PTGER4,VEGFA,WNT10B,CD83,CLCF1	8/426
5_Member	GO Biological Processes	GO:0001525	angiogenesis	-2.70198	-0.37984	2048,3213,3397,6461,7422,80149,113026	EPHB2,HOXB3,ID1,SHB,VEGFA,ZC3H12A,PLCD3	7/347
5_Member	GO Biological Processes	GO:0008283	cell population proliferation	-2.4381	-0.221877	374,1649,2719,3726,6461,7422,7480,7832,9253,51119	AREG,DDIT3,GPC3,JUNB,SHB,VEGFA,WNT10B,BTG2,NUMBL,SBDS	10/718
5_Member	GO Biological Processes	GO:0001570	vasculogenesis	-2.21659	-0.113806	3696,3726,7422	ITGB8,JUNB,VEGFA	3/73
5_Member	GO Biological Processes	GO:0002573	myeloid leukocyte differentiation	-2.03826	0	2719,3696,3726,7422	GPC3,ITGB8,JUNB,VEGFA	4/161
6_Summary	GO Biological Processes	GO:0008285	negative regulation of cell population proliferation	-4.26319	-1.25518	687,2719,4091,4330,5376,6375,7071,7128,7480,7832,8462,10221,10252,51621	KLF9,GPC3,SMAD6,MN1,PMP22,XCL1,KLF10,TNFAIP3,WNT10B,BTG2,KLF11,TRIB1,SPRY1,KLF13	14/-
6_Member	GO Biological Processes	GO:0008285	negative regulation of cell population proliferation	-4.26319	-1.25518	687,2719,4091,4330,5376,6375,7071,7128,7480,7832,8462,10221,10252,51621	KLF9,GPC3,SMAD6,MN1,PMP22,XCL1,KLF10,TNFAIP3,WNT10B,BTG2,KLF11,TRIB1,SPRY1,KLF13	14/795
7_Summary	GO Biological Processes	GO:0120163	negative regulation of cold-induced thermogenesis	-3.98921	-1.07685	1649,3397,7480,26027,7422,50486,374,3727,4091,80149	DDIT3,ID1,WNT10B,ACOT11,VEGFA,G0S2,AREG,JUND,SMAD6,ZC3H12A	10/-
7_Member	GO Biological Processes	GO:0120163	negative regulation of cold-induced thermogenesis	-3.98921	-1.07685	1649,3397,7480,26027	DDIT3,ID1,WNT10B,ACOT11	4/48
7_Member	GO Biological Processes	GO:0120161	regulation of cold-induced thermogenesis	-3.91059	-1.05862	1649,3397,7422,7480,26027,50486	DDIT3,ID1,VEGFA,WNT10B,ACOT11,G0S2	6/151
7_Member	GO Biological Processes	GO:0045667	regulation of osteoblast differentiation	-2.91857	-0.456303	374,3727,4091,7422,7480	AREG,JUND,SMAD6,VEGFA,WNT10B	5/156
7_Member	GO Biological Processes	GO:0045599	negative regulation of fat cell differentiation	-2.41511	-0.220998	1649,7422,7480	DDIT3,VEGFA,WNT10B	3/62
7_Member	GO Biological Processes	GO:0045598	regulation of fat cell differentiation	-2.17441	-0.0887586	1649,7422,7480,80149	DDIT3,VEGFA,WNT10B,ZC3H12A	4/147
7_Member	GO Biological Processes	GO:0045669	positive regulation of osteoblast differentiation	-2.15249	-0.0716154	3727,7422,7480	JUND,VEGFA,WNT10B	3/77
8_Summary	GO Biological Processes	GO:0045596	negative regulation of cell differentiation	-3.98882	-1.07685	374,969,1649,2048,4091,6461,7422,7480,7832,10221,10252,51621,80149,825,3397,6375,6446,7128,1454,3725,56413,5734,9308,5328,10347,197135	AREG,CD69,DDIT3,EPHB2,SMAD6,SHB,VEGFA,WNT10B,BTG2,TRIB1,SPRY1,KLF13,ZC3H12A,CAPN3,ID1,XCL1,SGK1,TNFAIP3,CSNK1E,JUN,LTB4R2,PTGER4,CD83,PLAU,ABCA7,PATL2	26/-
8_Member	GO Biological Processes	GO:0045596	negative regulation of cell differentiation	-3.98882	-1.07685	374,969,1649,2048,4091,6461,7422,7480,7832,10221,10252,51621,80149	AREG,CD69,DDIT3,EPHB2,SMAD6,SHB,VEGFA,WNT10B,BTG2,TRIB1,SPRY1,KLF13,ZC3H12A	13/739
8_Member	GO Biological Processes	GO:0051090	regulation of DNA-binding transcription factor activity	-3.47153	-0.740987	825,1649,3397,6375,6446,7128,10221,80149	CAPN3,DDIT3,ID1,XCL1,SGK1,TNFAIP3,TRIB1,ZC3H12A	8/338
8_Member	GO Biological Processes	GO:0010721	negative regulation of cell development	-3.194	-0.62152	969,2048,6461,7422,7832,10221,80149	CD69,EPHB2,SHB,VEGFA,BTG2,TRIB1,ZC3H12A	7/285
8_Member	GO Biological Processes	GO:0043433	negative regulation of DNA-binding transcription factor activity	-3.03362	-0.537137	3397,6375,7128,10221,80149	ID1,XCL1,TNFAIP3,TRIB1,ZC3H12A	5/147
8_Member	GO Biological Processes	GO:0044092	negative regulation of molecular function	-2.8268	-0.419506	1454,2048,3397,3725,6375,7128,7422,10221,56413,80149	CSNK1E,EPHB2,ID1,JUN,XCL1,TNFAIP3,VEGFA,TRIB1,LTB4R2,ZC3H12A	10/634
8_Member	GO Biological Processes	GO:0001818	negative regulation of cytokine production	-2.42751	-0.220998	1649,2048,5734,6375,7128,9308,80149	DDIT3,EPHB2,PTGER4,XCL1,TNFAIP3,CD83,ZC3H12A	7/389
8_Member	GO Biological Processes	GO:0051248	negative regulation of protein metabolic process	-2.18308	-0.0887586	825,2048,5328,7128,7422,7832,10221,10347,80149,197135	CAPN3,EPHB2,PLAU,TNFAIP3,VEGFA,BTG2,TRIB1,ABCA7,ZC3H12A,PATL2	10/782
8_Member	GO Biological Processes	GO:0032496	response to lipopolysaccharide	-2.11377	-0.051477	2048,4091,5734,7128,10221,80149	EPHB2,SMAD6,PTGER4,TNFAIP3,TRIB1,ZC3H12A	6/339
9_Summary	WikiPathways	WP2882	Nuclear receptors meta pathway	-3.6862	-0.899366	3725,3726,3727,7128,9792,10057,10252,283848	JUN,JUNB,JUND,TNFAIP3,SERTAD2,ABCC5,SPRY1,CES4A	8/-
9_Member	WikiPathways	WP2882	Nuclear receptors meta pathway	-3.6862	-0.899366	3725,3726,3727,7128,9792,10057,10252,283848	JUN,JUNB,JUND,TNFAIP3,SERTAD2,ABCC5,SPRY1,CES4A	8/314
9_Member	WikiPathways	WP2880	Glucocorticoid receptor pathway	-3.35339	-0.691297	3725,7128,9792,10252	JUN,TNFAIP3,SERTAD2,SPRY1	4/70
10_Summary	WikiPathways	WP5353	Macrophage stimulating protein MSP signaling	-3.64569	-0.893428	1846,3725,4091,7422,7480,80149,1454,1649,2048,3397,3696,6375,1263	DUSP4,JUN,SMAD6,VEGFA,WNT10B,ZC3H12A,CSNK1E,DDIT3,EPHB2,ID1,ITGB8,XCL1,PLK3	13/-
10_Member	WikiPathways	WP5353	Macrophage stimulating protein MSP signaling	-3.64569	-0.893428	1846,3725,4091,7422,7480	DUSP4,JUN,SMAD6,VEGFA,WNT10B	5/108
10_Member	GO Biological Processes	GO:2000628	regulation of miRNA metabolic process	-2.90673	-0.456303	3725,4091,7422,80149	JUN,SMAD6,VEGFA,ZC3H12A	4/92
10_Member	GO Biological Processes	GO:0070848	response to growth factor	-2.63692	-0.349938	1454,1649,2048,3397,3696,3725,4091,6375,7422	CSNK1E,DDIT3,EPHB2,ID1,ITGB8,JUN,SMAD6,XCL1,VEGFA	9/562
10_Member	GO Biological Processes	GO:2000630	positive regulation of miRNA metabolic process	-2.32042	-0.173929	3725,4091,80149	JUN,SMAD6,ZC3H12A	3/67
10_Member	GO Biological Processes	GO:0071363	cellular response to growth factor stimulus	-2.24598	-0.1331	1454,2048,3397,3696,3725,4091,6375,7422	CSNK1E,EPHB2,ID1,ITGB8,JUN,SMAD6,XCL1,VEGFA	8/530
10_Member	GO Biological Processes	GO:1902893	regulation of miRNA transcription	-2.16816	-0.0849055	3725,4091,7422	JUN,SMAD6,VEGFA	3/76
10_Member	WikiPathways	WP1984	Integrated breast cancer pathway	-2.11426	-0.051477	1263,3725,4091,7422	PLK3,JUN,SMAD6,VEGFA	4/153
10_Member	GO Biological Processes	GO:0071560	cellular response to transforming growth factor beta stimulus	-2.01995	0	3397,3696,3725,6375	ID1,ITGB8,JUN,XCL1	4/163
11_Summary	GO Biological Processes	GO:0030212	hyaluronan metabolic process	-3.42304	-0.713183	3038,3700,10057,166012,2719	HAS3,ITIH4,ABCC5,CHST13,GPC3	5/-
11_Member	GO Biological Processes	GO:0030212	hyaluronan metabolic process	-3.42304	-0.713183	3038,3700,10057	HAS3,ITIH4,ABCC5	3/28
11_Member	GO Biological Processes	GO:1903510	mucopolysaccharide metabolic process	-3.03475	-0.537137	3038,3700,10057,166012	HAS3,ITIH4,ABCC5,CHST13	4/85
11_Member	GO Biological Processes	GO:0030203	glycosaminoglycan metabolic process	-2.71067	-0.384377	3038,3700,10057,166012	HAS3,ITIH4,ABCC5,CHST13	4/104
11_Member	GO Biological Processes	GO:0006022	aminoglycan metabolic process	-2.55212	-0.291576	3038,3700,10057,166012	HAS3,ITIH4,ABCC5,CHST13	4/115
11_Member	Reactome Gene Sets	R-HSA-1630316	Glycosaminoglycan metabolism	-2.44726	-0.227784	2719,3038,10057,166012	GPC3,HAS3,ABCC5,CHST13	4/123
11_Member	GO Biological Processes	GO:0006024	glycosaminoglycan biosynthetic process	-2.37626	-0.200545	3038,10057,166012	HAS3,ABCC5,CHST13	3/64
11_Member	GO Biological Processes	GO:0006023	aminoglycan biosynthetic process	-2.30242	-0.173929	3038,10057,166012	HAS3,ABCC5,CHST13	3/68
12_Summary	WikiPathways	WP5087	Pleural mesothelioma	-3.38367	-0.691297	374,1454,1649,1911,3725,5328,7422,7480,11186,3397,2719,4929,7128	AREG,CSNK1E,DDIT3,PHC1,JUN,PLAU,VEGFA,WNT10B,RASSF1,ID1,GPC3,NR4A2,TNFAIP3	13/-
12_Member	WikiPathways	WP5087	Pleural mesothelioma	-3.38367	-0.691297	374,1454,1649,1911,3725,5328,7422,7480,11186	AREG,CSNK1E,DDIT3,PHC1,JUN,PLAU,VEGFA,WNT10B,RASSF1	9/439
12_Member	WikiPathways	WP4336	ncRNAs in Wnt signaling in hepatocellular carcinoma	-2.96022	-0.480216	1454,3725,5328,7480	CSNK1E,JUN,PLAU,WNT10B	4/89
12_Member	KEGG Pathway	hsa04390	Hippo signaling pathway	-2.90626	-0.456303	374,1454,3397,7480,11186	AREG,CSNK1E,ID1,WNT10B,RASSF1	5/157
12_Member	WikiPathways	WP4258	lncRNA in canonical Wnt signaling and colorectal cancer	-2.80534	-0.419506	1454,3725,5328,7480	CSNK1E,JUN,PLAU,WNT10B	4/98
12_Member	WikiPathways	WP399	Wnt signaling and pluripotency	-2.74153	-0.391305	1454,3725,5328,7480	CSNK1E,JUN,PLAU,WNT10B	4/102
12_Member	GO Biological Processes	GO:0060070	canonical Wnt signaling pathway	-2.69549	-0.37747	1454,2719,4929,7480	CSNK1E,GPC3,NR4A2,WNT10B	4/105
12_Member	WikiPathways	WP428	Wnt signaling	-2.56581	-0.298027	1454,3725,5328,7480	CSNK1E,JUN,PLAU,WNT10B	4/114
12_Member	GO Biological Processes	GO:0030177	positive regulation of Wnt signaling pathway	-2.12409	-0.0572239	1454,2719,7128,7480	CSNK1E,GPC3,TNFAIP3,WNT10B	4/152
13_Summary	GO Biological Processes	GO:0061136	regulation of proteasomal protein catabolic process	-3.25523	-0.644308	1263,1454,7480,10221,55270,90637,2719,7128,825,5328,7422,7832,80149,197135	PLK3,CSNK1E,WNT10B,TRIB1,NUDT15,ZFAND2A,GPC3,TNFAIP3,CAPN3,PLAU,VEGFA,BTG2,ZC3H12A,PATL2	14/-
13_Member	GO Biological Processes	GO:0061136	regulation of proteasomal protein catabolic process	-3.25523	-0.644308	1263,1454,7480,10221,55270,90637	PLK3,CSNK1E,WNT10B,TRIB1,NUDT15,ZFAND2A	6/200
13_Member	GO Biological Processes	GO:0032434	regulation of proteasomal ubiquitin-dependent protein catabolic process	-3.24452	-0.644308	1263,1454,7480,10221,90637	PLK3,CSNK1E,WNT10B,TRIB1,ZFAND2A	5/132
13_Member	GO Biological Processes	GO:0042176	regulation of protein catabolic process	-3.1748	-0.616802	1263,1454,2719,7128,7480,10221,55270,90637	PLK3,CSNK1E,GPC3,TNFAIP3,WNT10B,TRIB1,NUDT15,ZFAND2A	8/375
13_Member	GO Biological Processes	GO:0032436	positive regulation of proteasomal ubiquitin-dependent protein catabolic process	-3.11327	-0.573753	1263,1454,10221,90637	PLK3,CSNK1E,TRIB1,ZFAND2A	4/81
13_Member	GO Biological Processes	GO:0045732	positive regulation of protein catabolic process	-3.10177	-0.573753	1263,1454,2719,7128,10221,90637	PLK3,CSNK1E,GPC3,TNFAIP3,TRIB1,ZFAND2A	6/214
13_Member	GO Biological Processes	GO:1903050	regulation of proteolysis involved in protein catabolic process	-2.85524	-0.42572	1263,1454,7480,10221,55270,90637	PLK3,CSNK1E,WNT10B,TRIB1,NUDT15,ZFAND2A	6/239
13_Member	GO Biological Processes	GO:0030162	regulation of proteolysis	-2.76462	-0.394423	825,1263,1454,5328,7422,7480,10221,55270,90637	CAPN3,PLK3,CSNK1E,PLAU,VEGFA,WNT10B,TRIB1,NUDT15,ZFAND2A	9/538
13_Member	GO Biological Processes	GO:2000058	regulation of ubiquitin-dependent protein catabolic process	-2.73183	-0.391305	1263,1454,7480,10221,90637	PLK3,CSNK1E,WNT10B,TRIB1,ZFAND2A	5/172
13_Member	GO Biological Processes	GO:2000060	positive regulation of ubiquitin-dependent protein catabolic process	-2.68048	-0.371694	1263,1454,10221,90637	PLK3,CSNK1E,TRIB1,ZFAND2A	4/106
13_Member	GO Biological Processes	GO:1901800	positive regulation of proteasomal protein catabolic process	-2.55212	-0.291576	1263,1454,10221,90637	PLK3,CSNK1E,TRIB1,ZFAND2A	4/115
13_Member	GO Biological Processes	GO:0009896	positive regulation of catabolic process	-2.30787	-0.173929	1263,1454,2719,7128,7832,10221,80149,90637,197135	PLK3,CSNK1E,GPC3,TNFAIP3,BTG2,TRIB1,ZC3H12A,ZFAND2A,PATL2	9/631
13_Member	GO Biological Processes	GO:1903052	positive regulation of proteolysis involved in protein catabolic process	-2.27024	-0.149624	1263,1454,10221,90637	PLK3,CSNK1E,TRIB1,ZFAND2A	4/138
14_Summary	WikiPathways	WP3594	Circadian rhythm genes	-3.24386	-0.644308	687,1454,3725,3727,5187,7071,50486	KLF9,CSNK1E,JUN,JUND,PER1,KLF10,G0S2	7/-
14_Member	WikiPathways	WP3594	Circadian rhythm genes	-3.24386	-0.644308	687,1454,3725,3727,5187,7071	KLF9,CSNK1E,JUN,JUND,PER1,KLF10	6/201
14_Member	WikiPathways	WP410	Exercise induced circadian regulation	-2.73252	-0.391305	687,5187,50486	KLF9,PER1,G0S2	3/48
14_Member	GO Biological Processes	GO:0007623	circadian rhythm	-2.25924	-0.143792	687,1454,5187,7071	KLF9,CSNK1E,PER1,KLF10	4/139
15_Summary	GO Biological Processes	GO:0002090	regulation of receptor internalization	-3.23945	-0.644308	7422,51760,160622,338692,2719,10347	VEGFA,SYT17,TAMALIN,ANKRD13D,GPC3,ABCA7	6/-
15_Member	GO Biological Processes	GO:0002090	regulation of receptor internalization	-3.23945	-0.644308	7422,51760,160622,338692	VEGFA,SYT17,TAMALIN,ANKRD13D	4/75
15_Member	GO Biological Processes	GO:0048259	regulation of receptor-mediated endocytosis	-2.38561	-0.200644	7422,51760,160622,338692	VEGFA,SYT17,TAMALIN,ANKRD13D	4/128
15_Member	GO Biological Processes	GO:0030100	regulation of endocytosis	-2.30402	-0.173929	2719,7422,10347,51760,160622,338692	GPC3,VEGFA,ABCA7,SYT17,TAMALIN,ANKRD13D	6/309
16_Summary	WikiPathways	WP5088	Prostaglandin signaling	-3.20955	-0.622092	374,5734,7422,2719,4091,10252	AREG,PTGER4,VEGFA,GPC3,SMAD6,SPRY1	6/-
16_Member	WikiPathways	WP5088	Prostaglandin signaling	-3.20955	-0.622092	374,5734,7422	AREG,PTGER4,VEGFA	3/33
16_Member	GO Biological Processes	GO:0060976	coronary vasculature development	-2.73252	-0.391305	2719,4091,7422	GPC3,SMAD6,VEGFA	3/48
16_Member	GO Biological Processes	GO:0048754	branching morphogenesis of an epithelial tube	-2.25924	-0.143792	374,2719,7422,10252	AREG,GPC3,VEGFA,SPRY1	4/139
17_Summary	GO Biological Processes	GO:0055002	striated muscle cell development	-3.07377	-0.556518	825,1073,4607,7422,7480,22998,5376,2199,3696,51332	CAPN3,CFL2,MYBPC3,VEGFA,WNT10B,LIMCH1,PMP22,FBLN2,ITGB8,SPTBN5	10/-
17_Member	GO Biological Processes	GO:0055002	striated muscle cell development	-3.07377	-0.556518	825,1073,4607,7422,7480	CAPN3,CFL2,MYBPC3,VEGFA,WNT10B	5/144
17_Member	GO Biological Processes	GO:0045214	sarcomere organization	-2.84204	-0.419506	825,1073,4607	CAPN3,CFL2,MYBPC3	3/44
17_Member	GO Biological Processes	GO:0055001	muscle cell development	-2.72084	-0.390346	825,1073,4607,7422,7480	CAPN3,CFL2,MYBPC3,VEGFA,WNT10B	5/173
17_Member	GO Biological Processes	GO:0031032	actomyosin structure organization	-2.44726	-0.227784	825,1073,4607,22998	CAPN3,CFL2,MYBPC3,LIMCH1	4/123
17_Member	GO Biological Processes	GO:0010927	cellular component assembly involved in morphogenesis	-2.37361	-0.200545	825,1073,4607,5376	CAPN3,CFL2,MYBPC3,PMP22	4/129
17_Member	GO Biological Processes	GO:0032989	cellular anatomical entity morphogenesis	-2.37361	-0.200545	825,1073,4607,5376	CAPN3,CFL2,MYBPC3,PMP22	4/129
17_Member	GO Biological Processes	GO:0030239	myofibril assembly	-2.30242	-0.173929	825,1073,4607	CAPN3,CFL2,MYBPC3	3/68
17_Member	GO Biological Processes	GO:0051146	striated muscle cell differentiation	-2.24268	-0.132346	825,1073,4607,7422,7480	CAPN3,CFL2,MYBPC3,VEGFA,WNT10B	5/224
17_Member	KEGG Pathway	hsa04820	Cytoskeleton in muscle cells	-2.17966	-0.0887586	825,2199,3696,4607,51332	CAPN3,FBLN2,ITGB8,MYBPC3,SPTBN5	5/232
18_Summary	WikiPathways	WP2828	Bladder cancer	-2.9629	-0.480216	7380,7422,11186	UPK3A,VEGFA,RASSF1	3/-
18_Member	WikiPathways	WP2828	Bladder cancer	-2.9629	-0.480216	7380,7422,11186	UPK3A,VEGFA,RASSF1	3/40
18_Member	KEGG Pathway	hsa05219	Bladder cancer	-2.9315	-0.4574	7380,7422,11186	UPK3A,VEGFA,RASSF1	3/41
19_Summary	KEGG Pathway	hsa02010	ABC transporters	-2.81368	-0.419506	368,10057,10347	ABCC6,ABCC5,ABCA7	3/-
19_Member	KEGG Pathway	hsa02010	ABC transporters	-2.81368	-0.419506	368,10057,10347	ABCC6,ABCC5,ABCA7	3/45
19_Member	Reactome Gene Sets	R-HSA-382556	ABC-family proteins mediated transport	-2.03478	0	368,10057,10347	ABCC6,ABCC5,ABCA7	3/85
20_Summary	GO Biological Processes	GO:1903320	regulation of protein modification by small protein conjugation or removal	-2.80963	-0.419506	825,7128,11186,80149,91947,254170,374,7422,22998,23181,29954	CAPN3,TNFAIP3,RASSF1,ZC3H12A,ARRDC4,FBXO33,AREG,VEGFA,LIMCH1,DIP2A,POMT2	11/-
20_Member	GO Biological Processes	GO:1903320	regulation of protein modification by small protein conjugation or removal	-2.80963	-0.419506	825,7128,11186,80149,91947,254170	CAPN3,TNFAIP3,RASSF1,ZC3H12A,ARRDC4,FBXO33	6/244
20_Member	GO Biological Processes	GO:1901873	regulation of post-translational protein modification	-2.76513	-0.394423	825,7128,11186,80149,91947,254170	CAPN3,TNFAIP3,RASSF1,ZC3H12A,ARRDC4,FBXO33	6/249
20_Member	GO Biological Processes	GO:0031401	positive regulation of protein modification process	-2.5758	-0.30289	374,7422,11186,22998,23181,29954,80149,91947,254170	AREG,VEGFA,RASSF1,LIMCH1,DIP2A,POMT2,ZC3H12A,ARRDC4,FBXO33	9/574
20_Member	GO Biological Processes	GO:1903322	positive regulation of protein modification by small protein conjugation or removal	-2.32667	-0.173929	11186,80149,91947,254170	RASSF1,ZC3H12A,ARRDC4,FBXO33	4/133
20_Member	GO Biological Processes	GO:1901875	positive regulation of post-translational protein modification	-2.31519	-0.173929	11186,80149,91947,254170	RASSF1,ZC3H12A,ARRDC4,FBXO33	4/134
